# Supplementary material for: Deciphering the key stressors shaping the relative success of core mixoplankton across spatiotemporal scales
Source: ISME Commun. 2025 Mar 26;5(1):ycaf053. doi: 10.1093/ismeco/ycaf053 (PMC12017963; doi:10.1093/ismeco/ycaf053)
Supplement: TableS1_ycaf053_revised [file tables1_ycaf053_revised.xlsx]

## Sheet: Sheet1
TableS1 Taxonomy and trophic mode annotation of core set
ASVID	DM5_Apr	DM5_Dec	DM5_Feb	DM5_Jan	DM5_Jul	DM5_Jun	DM5_Mar	DM5_May	DM5_Nov	DM5_Oct	DM5_Sep	EM2_Apr	EM2_Aug	EM2_Feb	EM2_Jan	EM2_Jul	EM2_Jun	EM2_Mar	EM2_May	EM2_Oct	EM2_Sep	MM14_Apr	MM14_Aug	MM14_Dec	MM14_Feb	MM14_Jan	MM14_Jul	MM14_Jun	MM14_Mar	MM14_May	MM14_Oct	MM14_Sep	MM16_Apr	MM16_Aug	MM16_Dec	MM16_Feb	MM16_Jan	MM16_Jul	MM16_Jun	MM16_Mar	MM16_May	MM16_Oct	MM16_Sep	MM17_Apr	MM17_Aug	MM17_Dec	MM17_Feb	MM17_Jan	MM17_Jul
ASV_413	0	2	0	6	0	0	0	0	0	0	1	2	0	0	4	0	0	0	1	41	0	0	35	0	0	3	1	0	1	0	13	1	0	43	0	0	1	57	8	0	11	1	1	0	4	2	0	11	52
ASV_461	0	3	0	19	0	0	3	0	0	0	0	0	0	1	3	0	0	3	0	0	0	0	0	16	1	7	0	0	4	1	0	0	0	0	5	1	1	0	0	0	0	0	0	0	0	5	0	5	0
ASV_1529	2	2	1	2	1	0	1	0	0	0	1	0	2	0	0	1	1	0	0	0	0	0	0	9	0	0	0	0	0	0	0	0	0	3	0	0	0	0	0	0	0	0	0	0	0	1	0	1	0
ASV_170	3	11	27	80	1	1	4	2	2	3	3	2	0	17	20	0	13	1	0	25	1	11	1	128	2	97	2	0	1	0	7	0	46	4	45	4	5	0	1	4	2	4	0	5	0	13	2	19	0
ASV_266	74	1	0	13	5	5	0	3	0	3	153	6	6	0	5	2	4	0	1	21	6	3	12	43	1	9	1	3	0	0	0	4	1	1	10	0	0	1	0	0	0	0	1	6	3	0	0	4	0
ASV_357	0	1	0	16	2	4	0	0	1	2	5	0	2	0	3	4	10	2	2	7	3	6	0	53	0	11	3	4	1	0	2	1	11	13	14	0	3	0	4	1	5	8	0	4	1	5	3	3	2
ASV_814	0	6	1	0	0	0	2	0	0	0	0	0	0	1	1	0	9	0	10	1	2	3	0	7	1	0	0	3	5	5	21	2	5	0	2	0	0	0	15	0	0	4	1	0	6	5	3	0	4
ASV_174	0	9	41	16	0	3	59	3	1	0	2	3	4	21	26	0	2	27	13	5	0	10	12	80	78	7	0	0	8	0	63	0	6	0	11	134	86	6	2	3	4	3	2	0	12	30	119	113	5
ASV_60	1	81	0	656	6	0	10	0	5	11	1	0	1	2	369	50	0	9	0	3	0	0	1	410	11	27	1	1	6	0	0	1	0	1	39	6	500	3	0	5	1	0	0	0	0	16	12	351	2
ASV_1666	0	0	0	1	0	0	1	0	0	0	1	0	0	0	0	0	0	0	0	0	3	0	1	0	2	0	0	0	0	0	0	6	0	0	0	2	0	0	0	0	0	0	27	1	1	0	4	1	6
ASV_813	0	0	7	0	0	0	2	0	0	0	0	0	0	5	1	0	0	14	0	0	0	0	0	0	10	57	0	0	0	0	0	0	0	0	0	8	1	0	0	0	0	0	0	0	0	0	34	7	0
ASV_185	0	0	38	3	0	0	75	4	0	0	2	18	0	8	23	0	2	138	0	0	0	240	1	0	64	1	2	0	33	4	2	1	106	13	0	45	633	3	8	82	0	1	14	16	0	0	121	27	3
ASV_509	45	0	0	0	36	37	0	56	0	0	34	8	2	0	0	12	2	0	20	8	6	3	4	0	0	0	0	5	0	0	0	1	1	0	0	0	0	1	8	0	0	0	1	2	2	0	0	0	1
ASV_874	11	0	0	0	0	0	1	3	1	0	0	11	0	0	0	1	0	0	13	16	0	0	0	0	0	0	0	0	0	11	0	0	4	0	4	0	0	0	0	0	1	1	0	1	0	0	0	0	0
ASV_1824	0	0	0	0	0	0	0	0	0	0	3	1	0	0	0	3	8	0	1	1	0	0	2	6	0	0	0	3	0	0	2	0	3	0	3	0	0	0	0	0	0	0	0	0	0	2	0	0	0
ASV_1478	2	0	0	0	0	0	0	0	1	0	6	0	1	2	0	1	4	0	4	0	0	2	1	0	0	0	0	1	4	0	2	0	0	0	0	0	0	0	4	1	0	0	0	0	0	2	0	0	0
ASV_206	1	1	1	3	3	12	0	0	1	1	2	11	31	0	0	7	1	0	0	2	5	1	11	2	0	5	17	4	1	1	1	8	2	13	1	1	0	6	0	0	2	1	9	0	46	6	0	0	13
ASV_171	0	18	15	23	2	6	32	1	3	10	10	7	14	15	80	9	22	40	34	33	12	176	39	87	49	196	5	5	34	7	74	8	17	25	22	58	67	53	11	10	19	15	12	1	19	29	51	72	52
ASV_55	0	60	0	25	1	6	5	1	0	1	0	165	5	0	14	6	11	2	0	0	0	0	1	4	8	36	0	8	5	6	0	0	1	0	4	12	13	1	1	0	2	1	0	0	3	2	14	16	1
ASV_733	0	1	3	0	3	0	0	0	0	0	2	0	1	1	0	0	0	0	0	0	1	0	6	14	9	0	0	4	0	0	0	0	0	3	0	8	0	0	1	0	5	0	15	0	1	2	9	0	0
ASV_93	13	4	36	84	5	0	223	8	1	1	6	58	8	31	16	10	34	50	20	14	18	115	7	52	154	119	0	31	88	49	1	40	228	17	15	734	37	4	16	19	142	6	22	11	7	4	115	64	4
ASV_1119	0	7	0	3	0	0	0	0	0	0	1	0	0	0	1	0	2	1	1	7	5	0	0	23	1	1	0	0	0	0	13	1	0	0	2	0	0	0	0	0	1	1	0	0	0	0	0	0	0
ASV_571	6	19	2	29	3	5	0	0	2	8	3	0	1	0	2	5	7	0	3	5	0	0	1	16	0	2	0	0	0	0	1	2	1	1	8	0	1	0	0	1	1	2	0	0	0	0	0	0	1
ASV_968	0	2	0	3	0	0	0	2	1	0	1	0	1	0	0	2	11	0	2	2	0	0	1	3	0	0	0	0	0	0	0	1	0	0	0	0	3	0	0	0	0	0	0	0	0	2	0	3	0
ASV_2884	0	0	0	0	0	0	0	0	0	0	3	0	2	0	0	0	1	0	1	0	2	0	4	0	0	0	0	1	0	1	0	2	5	0	0	0	0	0	0	0	0	0	0	0	2	0	0	0	1
ASV_200	0	2	4	10	0	0	2	0	4	1	4	5	3	3	6	1	0	5	0	0	3	0	13	3	1	5	4	7	4	2	6	13	1	11	0	5	7	62	0	3	19	1	28	0	9	18	2	11	33
ASV_550	0	0	0	0	0	0	0	0	0	0	0	0	3	0	2	10	0	0	3	0	1	0	0	0	0	2	1	1	0	1	0	0	0	0	0	0	0	6	1	0	2	1	0	0	2	0	0	0	59
ASV_566	0	0	0	1	0	1	1	1	4	1	0	7	3	2	0	3	0	1	4	0	1	0	5	11	4	1	0	6	1	29	0	0	0	21	0	0	0	2	0	0	0	0	2	0	9	1	2	0	5
ASV_610	1	0	4	0	0	0	1	0	1	0	2	1	0	0	0	0	1	3	0	0	2	0	1	1	0	0	1	15	3	1	0	6	0	0	0	1	1	0	3	1	8	0	0	0	1	0	0	0	0
ASV_722	0	1	4	1	3	0	0	0	1	3	5	0	0	3	0	1	0	0	0	0	7	1	1	1	5	0	3	8	0	0	4	34	0	1	0	3	4	2	0	0	19	2	47	0	6	1	5	9	3
ASV_1559	0	7	0	2	0	0	1	0	0	0	0	0	0	0	7	0	0	2	0	0	0	0	2	6	0	11	0	1	0	0	0	0	2	0	3	0	1	0	0	7	0	0	0	0	0	0	0	1	0
ASV_356	1	4	0	12	0	2	1	1	0	4	0	4	0	2	13	3	19	32	5	10	0	51	2	75	0	13	0	19	108	21	1	1	106	0	29	0	4	3	2	23	8	2	0	13	0	21	1	1	3
ASV_28	10	43	93	46	17	12	62	78	49	62	34	262	1610	41	40	60	198	184	79	302	85	226	72	334	10	158	21	108	84	1633	64	186	894	69	179	6	28	3	7	96	177	43	25	34	90	272	39	57	26
ASV_663	0	0	0	36	1	0	0	0	1	0	0	13	0	0	4	0	0	1	0	2	0	2	0	3	0	119	0	0	0	0	0	0	0	0	2	0	1	0	0	0	0	0	0	0	0	0	1	3	0
ASV_30	0	2	152	5	1	3	506	0	0	0	19	11	5	119	77	0	4	961	9	14	36	25	73	3	1510	182	0	3	190	0	22	90	13	37	0	855	62	3	0	209	7	11	268	97	13	3	1706	225	10
ASV_27	0	0	1425	0	0	0	157	0	0	0	0	2	0	16838	8	2	0	12	1	0	0	0	0	1	3169	5	2	3	33	0	11	3	0	1	0	3374	50	44	1	2	0	0	0	0	0	0	411	44	110
ASV_1082	0	0	0	0	0	4	0	0	1	0	0	1	0	0	0	10	0	2	0	1	0	0	0	0	6	0	2	0	0	0	3	0	0	0	0	1	3	1	0	0	0	0	0	0	0	2	21	0	0
ASV_1080	0	1	0	2	1	0	0	0	1	0	8	0	5	0	0	5	0	0	0	0	6	0	24	1	0	0	1	0	0	1	0	3	0	6	0	0	0	1	1	0	0	0	1	0	4	0	0	0	1
ASV_784	0	6	0	3	0	0	0	0	0	1	4	2	2	0	4	0	0	0	0	1	1	0	1	3	0	0	0	6	0	0	1	3	2	6	15	0	1	0	1	0	1	0	5	1	5	45	1	0	4
ASV_299	0	0	4	37	0	0	21	0	0	1	0	0	0	42	94	0	0	48	0	1	0	0	2	1	17	2	0	0	28	0	1	0	1	0	11	6	3	0	0	15	0	1	0	3	0	5	17	3	0
ASV_311	0	1	0	0	0	0	17	0	0	0	0	0	1	0	0	0	0	29	0	13	0	0	3	0	93	0	0	0	22	0	0	0	0	3	0	4	6	0	0	15	0	0	0	1	3	2	8	62	0
ASV_603	1	6	0	2	1	0	6	2	0	0	0	2	2	1	0	2	0	0	6	0	0	10	4	47	1	4	1	0	0	0	0	8	146	2	0	10	0	0	0	0	0	0	2	2	2	1	1	5	0
ASV_71	7	38	0	48	0	0	22	0	4	8	2	15	1	2	30	0	0	150	4	4	1	16	1	5	2	12	0	0	24	5	8	0	13	0	161	0	2433	0	0	123	17	0	4	370	1	340	73	1634	0
ASV_816	0	0	2	5	0	0	11	0	0	0	0	0	0	2	0	0	0	10	1	0	0	0	1	1	8	253	0	0	2	0	0	0	2	0	0	4	0	0	0	2	2	0	0	0	0	0	0	1	0
ASV_686	0	0	10	2	0	0	11	0	0	0	0	0	0	7	4	0	0	6	4	0	0	3	0	0	10	102	0	0	5	0	0	1	0	0	0	9	0	0	0	4	0	3	0	0	0	0	14	0	0
ASV_182	0	0	33	18	0	0	32	0	0	0	0	0	0	72	89	0	0	31	0	0	0	0	0	0	332	7	0	0	1	0	0	0	8	0	0	115	172	0	0	0	0	0	0	1	0	0	201	799	0
ASV_625	0	0	0	39	0	0	2	1	28	1	10	0	0	0	0	0	36	0	0	0	0	0	0	0	1	0	0	0	0	0	0	0	0	0	5	0	5	0	0	0	1	1	1	0	0	0	0	0	0
ASV_1000	0	0	0	0	0	3	0	0	1	0	0	0	1	0	0	0	3	0	0	3	0	0	0	0	0	0	0	5	0	6	10	1	2	0	0	0	0	3	0	0	1	0	1	0	1	0	0	0	2
ASV_141	0	0	0	1	0	0	0	0	30	2	7	6	0	0	0	1	0	0	0	0	0	0	1	0	0	0	0	0	0	0	1	1	0	0	0	0	0	0	0	0	0	2	1	0	0	3	0	0	0
ASV_460	46	2	0	1	15	33	22	0	3	15	8	14	0	2	2	10	1	0	0	0	6	5	0	0	4	12	0	3	1	0	2	1	4	0	1	23	7	0	3	0	0	2	0	2	0	0	1	3	2
ASV_147	3	10	4	2	0	0	32	1	5	0	0	11	0	5	3	0	17	51	4	0	0	66	15	28	8	15	0	0	8	4	2	0	56	1	8	3	2	0	0	37	7	0	0	25	0	3	8	7	0
ASV_1292	0	0	0	1	1	0	0	0	0	2	0	0	1	0	0	0	1	0	3	3	0	5	6	0	0	0	0	0	0	0	4	1	1	1	0	0	0	0	0	0	2	1	1	0	2	0	0	1	0
ASV_310	0	22	0	1	2	2	1	1	6	14	7	55	15	0	0	41	2	0	10	2	6	0	8	4	0	0	1	7	0	0	4	2	1	3	5	0	0	0	0	0	0	4	2	2	2	1	0	0	0
ASV_343	2	4	0	0	6	6	0	0	1	0	3	12	1	0	0	59	6	0	6	2	1	1	2	2	0	0	1	10	0	0	0	0	0	5	2	1	0	2	0	0	0	0	0	3	0	0	0	0	0
ASV_624	1	1	0	1	0	0	0	0	1	6	2	36	1	0	0	0	0	0	4	3	2	1	1	2	4	0	0	0	2	2	16	4	0	0	6	0	2	0	0	2	0	2	1	1	1	0	0	1	0
ASV_665	0	3	0	48	0	0	2	0	0	1	0	0	0	0	15	0	0	4	0	0	0	0	0	0	0	38	0	0	2	0	0	5	0	0	3	0	0	0	0	0	0	0	0	0	0	0	0	2	0
ASV_789	2	0	0	3	1	7	1	0	1	0	1	1	0	0	12	0	7	1	0	2	0	0	0	6	0	10	0	7	0	0	1	0	0	0	0	0	3	0	7	1	0	0	0	0	0	4	0	0	0
ASV_172	2	7	4	65	0	0	5	5	10	1	0	8	0	4	101	0	164	17	8	12	0	18	0	119	1	146	0	7	14	13	4	1	132	0	102	0	9	0	2	27	14	3	0	18	0	29	0	86	0
ASV_64	51	47	7	28	2	2	2	12	105	551	35	369	9	3	11	19	544	4	22	365	0	5	1	55	10	12	1	33	14	225	88	11	10	1	67	0	1	0	13	3	21	456	4	9	23	25	0	10	1
ASV_95	0	5	7	1	9	0	0	4	34	861	882	124	22	3	1	186	36	2	0	31	23	1	74	0	1	0	6	15	0	3	22	34	0	2	1	0	2	3	1	2	0	11	12	0	16	1	0	0	4
ASV_41	18	50	51	215	12	18	4	12	60	42	1	69	4	11	634	21	940	35	37	519	2	63	2	697	12	1248	1	65	109	354	137	4	187	1	280	3	35	0	242	48	42	76	0	21	0	89	8	423	3
ASV_100	17	5	78	33	0	4	22	11	2	0	0	10	0	16	221	0	218	74	28	2	0	108	0	28	17	404	0	9	37	221	0	0	390	0	40	4	15	0	2	371	8	0	0	85	0	16	10	303	0
ASV_34	6	16	374	37	2	2	451	6	0	0	0	74	0	311	12	4	2	478	6	2	0	304	7	8	131	45	1	19	372	1	1	0	430	1	2	180	17	0	0	159	8	0	0	8	0	5	205	6	2
ASV_134	0	3	26	15	0	0	76	0	0	0	0	1	0	10	7	0	0	38	0	0	0	1	0	26	67	11	0	0	34	0	0	0	1	0	11	102	2	0	0	14	0	0	0	1	0	21	52	13	0
ASV_68	10	2	77	16	0	0	114	0	0	0	0	24	0	43	16	0	0	119	0	0	0	26	2	0	22	8	0	0	77	0	2	0	13	4	12	24	7	0	0	30	15	0	0	13	0	26	8	11	1
ASV_1036	0	0	0	1	0	2	1	1	2	1	0	0	3	0	3	0	0	0	0	1	1	5	0	0	0	3	0	3	0	1	2	0	8	0	2	0	1	0	5	1	0	2	0	2	1	0	2	1	0
ASV_1959	0	0	1	0	0	0	1	0	0	1	0	0	2	0	0	0	0	0	0	1	0	1	0	0	0	0	0	1	0	0	0	0	4	0	1	0	0	0	0	0	0	3	0	4	1	0	0	0	0
ASV_2021	0	0	0	1	0	0	0	0	0	0	0	0	0	0	1	0	0	0	0	0	0	0	0	1	0	0	0	0	0	0	2	0	2	0	2	0	0	0	1	0	0	2	0	0	2	0	0	3	0
ASV_605	0	2	0	4	0	0	0	0	8	7	2	0	0	0	1	0	0	0	1	2	0	7	3	7	0	1	5	0	6	0	8	0	8	1	5	0	0	1	12	0	5	11	1	1	4	3	0	0	1
ASV_1494	0	0	0	0	0	1	0	0	0	0	0	0	0	0	1	0	5	0	0	0	0	2	0	3	0	0	0	0	2	0	2	0	5	0	0	0	0	1	1	0	0	1	0	0	0	5	0	1	0
ASV_197	0	7	0	3	2	0	3	4	0	1	47	0	22	3	1	15	2	26	2	0	133	9	113	3	3	5	0	6	3	3	1	10	6	88	15	1	1	0	1	18	4	0	48	6	227	24	5	4	0
ASV_423	0	7	0	0	0	0	0	0	1	0	10	0	15	0	1	1	0	0	1	2	5	0	21	3	0	0	0	0	1	0	0	1	1	9	23	0	0	5	0	0	0	0	1	1	16	33	0	1	0
ASV_649	0	1	2	0	0	2	0	4	0	3	78	0	2	3	2	0	0	3	1	2	14	1	32	1	2	1	0	2	0	0	1	5	0	11	5	0	0	0	1	0	0	0	4	0	11	1	0	0	1
ASV_912	1	0	7	1	0	0	1	0	0	0	2	0	0	0	0	2	0	1	1	0	5	1	0	2	2	0	0	3	1	0	0	0	1	2	1	0	2	0	0	0	0	0	1	0	1	0	0	0	0
ASV_102	1	19	27	30	2	3	12	2	10	4	25	13	47	6	24	9	5	203	1	17	35	31	40	25	13	638	0	8	24	2	5	3	22	30	132	5	8	2	1	32	1	1	4	2	31	182	43	14	5
ASV_517	0	0	1	6	0	0	0	0	2	0	2	1	0	1	25	0	0	0	3	0	0	2	0	6	2	14	0	0	0	7	0	5	1	0	1	0	54	0	0	0	0	0	13	0	0	5	0	363	0
ASV_794	0	0	0	0	0	0	0	0	2	0	0	1	5	0	4	0	16	0	1	4	0	47	0	23	0	7	0	6	4	15	0	0	10	1	6	0	3	0	0	1	0	0	0	0	0	4	0	5	0
ASV_941	0	0	0	8	1	1	0	0	0	0	1	0	1	0	11	0	0	0	1	1	0	2	1	9	0	8	0	0	0	0	0	0	0	0	3	0	2	0	0	0	0	0	0	0	0	1	0	3	0
ASV_107	37	1	5	0	3	21	5	472	0	1	8	3	0	2	0	8	29	3	14	2	4	29	0	2	13	0	0	24	3	0	0	1	6	1	1	0	0	0	10	4	4	0	2	0	4	2	0	0	2
ASV_122	4	11	4	17	0	8	13	14	11	0	1	2	7	3	22	31	55	43	41	2	1	136	7	91	3	17	3	43	19	84	1	14	418	4	87	0	1	5	9	15	14	0	12	11	14	76	1	8	6
ASV_164	0	2	0	3	0	2	0	1	12	6	4	165	64	0	1	4	37	0	11	358	14	14	20	2	0	5	4	7	0	16	14	9	3	17	17	0	6	2	1	0	0	4	2	1	13	46	0	1	0
ASV_324	1	5	1	0	1	6	2	0	4	3	2	3	32	0	1	2	1	1	2	12	1	0	17	1	1	2	0	1	3	3	0	6	2	14	16	0	0	1	0	0	1	0	2	0	40	32	0	2	1
ASV_72	32	10	25	18	6	24	2	52	6	5	11	52	24	14	6	42	637	4	134	201	39	39	38	30	7	2	0	475	2	14	0	3	25	32	10	0	2	2	15	0	10	4	3	20	17	20	0	5	4
ASV_277	1	1	2	57	0	0	4	0	0	0	0	1	0	16	218	0	0	4	0	0	0	2	0	4	15	3	0	0	2	0	0	0	3	0	1	8	67	0	0	2	0	0	0	25	0	2	10	493	0
ASV_1404	0	0	0	0	1	0	0	0	0	0	1	0	0	0	0	5	0	0	1	0	0	0	4	3	1	0	0	0	0	0	2	1	0	4	0	0	0	0	0	0	3	1	0	0	0	1	1	0	3
ASV_991	0	0	7	0	0	1	4	0	0	1	2	0	1	3	1	1	7	3	1	0	1	2	3	0	1	6	3	3	6	2	4	12	0	5	0	2	0	1	3	2	9	2	1	0	0	0	2	0	2
ASV_596	0	1	0	0	1	2	0	0	3	0	0	0	0	0	1	1	2	0	2	11	2	0	2	0	0	0	4	2	0	0	0	8	0	3	0	1	1	9	1	0	1	6	7	0	1	5	0	0	7
ASV_700	2	0	1	1	1	0	2	0	0	0	1	3	5	3	0	11	1	0	0	0	0	0	5	0	1	0	21	9	2	0	0	0	2	7	0	2	0	2	1	0	3	1	2	0	2	2	1	0	4
ASV_142	2	36	23	352	0	0	7	0	2	12	1	7	2	18	30	1	15	16	6	11	3	7	2	129	3	227	0	0	16	7	29	7	5	0	55	11	4	3	0	12	1	2	1	1	0	13	4	23	2
ASV_1649	0	2	0	4	0	0	0	0	2	0	2	0	0	4	0	0	0	0	0	1	1	0	0	4	1	0	0	0	2	0	3	1	0	0	3	1	0	0	0	2	2	0	1	0	0	2	1	0	0
ASV_513	0	6	1	63	1	2	1	0	0	0	1	1	2	2	7	4	11	1	0	2	1	0	0	5	2	6	0	0	3	0	0	0	0	1	3	2	3	0	0	0	0	0	4	3	5	0	0	1	0
ASV_24	17	39	51	214	15	9	51	4	6	10	19	46	47	31	145	29	27	58	40	34	42	51	72	314	64	184	12	55	48	19	74	219	77	60	51	50	99	30	12	21	12	16	89	58	52	195	88	129	59
ASV_1024	0	3	0	0	0	0	0	0	3	0	0	2	0	0	0	0	2	0	6	3	1	5	0	4	0	1	0	2	0	0	2	2	5	0	0	0	0	0	0	0	1	1	0	0	1	0	0	0	2
ASV_628	0	3	1	14	0	0	1	0	2	0	1	1	2	2	9	0	2	3	5	6	0	4	0	14	1	11	0	0	5	1	28	0	7	0	6	2	0	0	3	0	0	1	0	4	0	3	2	5	0
ASV_993	0	0	0	0	0	0	0	0	2	3	0	1	0	0	2	0	1	0	1	31	0	0	0	3	0	0	0	3	1	0	22	0	0	0	7	0	0	0	0	0	0	1	0	0	0	12	0	0	0
ASV_559	0	0	0	5	0	0	1	0	0	0	0	2	0	0	100	0	0	3	3	0	0	4	0	0	0	115	0	0	3	1	0	0	11	0	0	0	3	0	0	2	2	0	0	1	0	2	0	52	0
ASV_1636	0	0	0	0	0	1	0	0	3	0	0	0	0	0	0	0	7	1	0	2	0	2	0	1	0	1	0	0	0	0	0	0	0	0	5	0	0	0	0	0	0	0	0	0	0	1	0	0	0
ASV_514	0	1	0	3	0	0	1	3	0	5	5	2	1	0	11	1	18	6	3	16	1	1	3	14	0	11	1	1	2	2	46	1	8	0	14	0	1	0	2	3	5	10	2	6	11	17	0	17	1
ASV_392	3	20	3	12	0	1	5	0	6	3	2	10	0	0	13	1	139	7	7	27	3	9	0	7	2	13	0	6	7	0	1	1	4	0	8	3	4	0	4	6	2	3	2	0	2	15	0	6	0
ASV_208	2	16	23	21	2	1	10	1	4	11	19	8	3	26	57	10	6	30	4	1	14	54	1	7	39	29	0	2	9	1	9	10	15	14	3	28	7	2	0	7	8	3	2	19	12	6	90	27	1
ASV_1084	0	5	0	3	0	0	0	1	0	0	2	0	1	0	1	0	0	1	0	1	1	0	0	1	0	1	0	0	0	0	0	0	3	0	1	0	30	4	0	0	0	0	0	0	0	4	4	8	13
ASV_449	0	0	4	6	0	0	8	0	0	0	0	10	0	0	60	0	1	5	0	0	0	7	2	26	4	87	0	0	5	0	5	0	0	0	3	17	7	1	0	4	1	0	3	3	0	0	7	61	0
ASV_902	0	0	3	1	0	0	9	0	0	0	0	0	0	3	37	0	0	4	0	0	0	17	0	0	6	16	0	0	1	0	0	0	17	0	0	7	9	0	0	0	1	0	0	0	0	2	11	45	0
ASV_378	70	0	1	0	19	11	0	29	0	2	3	1	18	0	0	7	0	1	0	0	0	1	1	0	0	0	0	11	0	0	0	2	5	0	0	0	0	1	2	0	0	0	0	0	2	0	0	0	1
ASV_693	49	0	0	0	30	39	3	38	0	0	0	2	0	0	0	2	2	0	0	0	1	2	0	0	0	0	1	4	0	1	0	1	4	0	0	0	0	0	2	0	0	0	0	1	0	0	0	0	1
ASV_264	0	32	0	1	5	0	0	0	17	7	41	3	6	0	1	0	0	0	0	6	35	0	42	4	0	3	0	1	0	0	4	9	0	62	7	0	0	0	0	0	0	3	4	0	17	1	0	1	0
ASV_542	0	1	0	11	0	0	0	0	0	0	0	0	0	0	70	0	0	0	0	0	0	0	0	0	1	63	0	0	1	0	0	0	0	1	1	2	154	0	0	0	0	0	0	0	0	7	0	70	0
ASV_593	0	4	0	0	0	0	0	0	11	4	11	3	5	0	0	0	0	0	0	1	7	0	12	4	0	3	0	0	0	0	5	8	0	21	1	0	0	0	0	0	0	0	1	0	9	2	0	1	0
ASV_84	0	94	0	9	215	44	0	3	10	25	11	6	113	0	5	923	16	0	1	6	3	0	167	9	14	8	1	64	0	0	4	71	0	138	16	4	4	11	22	0	0	0	1	0	139	5	7	1	29
ASV_637	0	1	0	3	0	0	0	2	4	0	0	1	0	0	1	0	0	1	0	0	0	4	0	0	1	0	0	0	1	2	2	0	5	1	10	0	1	0	0	2	0	0	0	0	1	14	0	9	0
ASV_974	0	0	0	0	2	1	0	0	2	0	2	0	1	0	0	2	1	0	0	0	0	0	12	3	0	1	0	0	0	0	0	0	0	8	7	0	1	26	0	0	0	0	0	0	7	2	0	3	16
ASV_52	0	33	0	23	20	12	2	0	8	27	278	1	157	1	13	58	8	0	2	22	146	0	1844	64	2	5	13	26	2	0	23	6	0	1000	304	1	6	28	64	0	4	18	1	1	161	177	2	12	25
ASV_656	0	2	2	21	0	0	0	0	2	0	0	0	0	1	5	0	0	0	0	0	0	1	1	16	0	7	0	0	0	1	0	0	0	0	6	0	3	0	0	0	0	1	0	1	0	0	0	4	0
ASV_288	0	19	0	20	0	0	0	1	1	0	0	0	1	0	19	0	7	2	0	0	0	25	2	83	0	92	0	0	3	0	0	0	2	0	24	0	2	0	0	4	0	0	0	0	1	7	0	10	0
ASV_314	1	1	0	6	0	0	4	2	0	0	1	2	0	1	40	2	40	3	15	0	0	200	2	2	2	220	6	6	11	36	0	0	90	4	1	3	14	1	1	2	1	0	0	2	0	6	2	25	0
ASV_1456	1	2	0	0	0	1	0	0	1	3	0	0	0	0	1	2	1	0	0	2	0	0	0	0	0	0	0	0	0	0	0	0	0	0	1	0	1	2	0	0	0	0	0	0	2	1	0	0	0
ASV_761	2	3	0	1	0	0	0	0	3	10	8	3	0	0	1	1	2	0	0	17	0	0	2	16	0	0	0	0	0	0	0	1	0	0	7	0	0	0	1	1	0	0	0	0	0	1	0	2	0
ASV_220	1	5	0	5	1	7	2	3	0	0	13	5	3	0	14	5	18	1	0	3	4	13	26	2	4	5	4	12	0	0	5	3	28	10	38	1	5	104	1	1	3	1	18	4	23	358	3	11	78
ASV_240	6	2	0	4	13	10	0	4	0	0	6	0	6	0	3	16	26	0	13	16	18	2	9	2	3	7	7	16	0	1	0	1	0	3	9	3	2	20	5	1	4	0	7	3	11	21	1	17	10
ASV_265	64	8	40	1	10	9	27	1	21	44	50	2	3	1	0	4	6	4	6	5	2	10	7	4	6	9	0	8	3	9	6	4	0	2	4	5	0	0	4	1	0	0	6	5	7	2	4	1	0
ASV_291	0	0	7	1	14	1	4	1	1	4	3	0	0	0	10	5	3	17	9	2	0	37	3	4	3	1	1	40	42	1	10	4	23	2	0	0	0	6	6	0	1	4	3	12	11	2	0	8	15
ASV_344	0	0	0	0	0	0	6	0	0	531	14	0	0	2	0	0	0	3	0	0	0	0	2	0	6	0	0	0	0	0	12	1	0	0	0	2	0	0	0	0	0	1	2	0	0	0	0	0	0
ASV_370	0	1	8	1	3	0	4	3	0	0	0	0	8	0	0	6	16	1	5	1	0	3	3	0	0	3	1	12	2	0	0	0	0	0	2	0	0	1	2	1	5	1	0	5	2	0	0	3	1
ASV_376	0	1	0	0	12	0	5	0	2	6	0	0	3	0	1	1	0	0	0	1	2	0	2	0	2	0	7	24	0	6	1	0	0	2	0	10	0	7	10	0	18	1	2	0	6	2	0	2	10
ASV_425	23	16	5	13	31	10	6	26	1	7	9	0	2	4	3	21	2	4	2	4	0	7	2	7	5	16	1	24	0	0	0	0	9	2	4	2	2	0	2	0	0	0	1	0	6	4	0	6	1
ASV_444	0	0	2	0	2	4	0	0	0	0	3	0	0	0	1	1	0	0	0	0	0	0	50	0	0	1	20	0	0	0	0	16	0	14	0	0	2	51	9	0	0	0	10	0	109	0	0	1	70
ASV_570	1	0	0	0	0	2	0	0	1	1	6	2	1	0	1	2	0	0	0	0	6	0	7	0	0	0	1	17	0	0	1	2	0	7	1	0	0	0	4	0	22	0	8	0	21	2	0	3	5
ASV_620	0	1	0	0	2	2	0	0	1	12	2	0	0	0	0	0	1	0	0	4	0	0	0	0	0	0	0	1	0	0	8	4	0	1	0	0	0	0	0	0	0	2	1	0	2	5	0	0	0
ASV_694	1	5	0	6	0	4	0	3	0	0	0	0	0	0	5	8	14	0	3	0	0	0	0	0	1	1	0	4	2	1	0	0	0	0	2	0	0	0	0	0	0	0	2	0	2	0	0	8	1
ASV_712	0	4	16	5	0	1	4	0	10	2	0	1	0	0	2	3	13	1	0	0	0	10	0	1	0	19	0	1	0	0	0	0	2	2	1	0	0	6	1	1	4	0	0	0	0	2	0	0	3
ASV_745	0	0	0	1	8	1	0	1	0	1	4	0	0	0	5	1	0	1	0	1	4	0	2	3	0	0	1	8	0	0	1	7	0	3	1	0	0	2	0	0	0	0	5	0	2	0	0	27	1
ASV_746	3	4	0	4	1	0	1	0	5	0	0	0	0	0	1	2	16	0	1	0	0	0	0	3	1	6	0	2	0	0	0	0	0	0	5	0	0	0	0	0	0	0	0	0	0	7	1	3	0
ASV_831	1	0	0	0	0	2	0	2	0	0	1	1	0	0	0	0	5	0	11	0	1	0	0	0	1	0	0	10	0	0	0	0	0	0	0	0	0	0	0	0	2	0	0	0	4	0	0	4	2
ASV_834	2	0	3	7	0	0	1	2	0	2	0	1	0	3	1	1	0	1	1	0	0	94	0	2	2	23	0	3	4	0	0	0	21	1	3	3	2	1	0	1	2	0	1	5	0	0	1	7	0
ASV_844	4	0	1	0	0	2	0	3	0	0	0	0	0	0	0	0	0	0	2	0	0	9	0	0	2	0	0	0	1	2	0	0	0	0	0	0	0	1	0	2	1	0	0	0	0	1	0	1	0
ASV_853	0	11	0	2	0	0	1	0	12	13	3	0	0	1	0	0	0	1	0	2	0	0	0	5	0	5	0	0	0	0	1	0	0	2	7	0	0	2	0	0	0	1	1	0	1	18	0	1	1
ASV_855	0	1	9	1	0	0	4	0	1	0	0	1	0	0	1	0	0	1	0	1	0	0	1	0	3	1	0	2	1	0	0	0	0	0	0	3	0	0	7	0	19	0	0	1	0	7	0	1	0
ASV_977	2	0	10	1	0	1	0	0	0	0	0	0	0	0	12	2	0	1	4	0	0	1	0	0	1	5	0	17	0	0	1	0	0	1	1	0	1	0	1	0	0	0	0	1	2	0	1	3	0
ASV_996	0	2	2	0	0	1	7	0	0	0	0	0	0	0	32	0	0	6	0	0	1	4	0	1	0	1	0	9	0	0	0	0	0	0	2	0	0	0	0	0	0	0	0	0	0	1	0	3	0
ASV_1167	0	0	3	0	0	0	0	0	0	0	0	2	0	1	0	0	2	3	1	0	0	0	0	0	3	0	0	0	0	0	0	0	6	0	0	0	0	0	0	0	0	0	0	0	0	0	8	0	0
ASV_302	0	0	0	0	11	6	0	0	0	0	2	0	5	0	0	8	5	0	0	0	4	0	0	0	0	0	18	1	0	0	0	11	0	1	0	0	0	15	2	0	0	0	5	0	0	0	0	0	25
ASV_485	0	0	4	0	1	6	0	3	0	2	11	0	2	3	0	3	13	0	0	0	0	3	0	0	1	0	4	2	0	0	0	0	5	0	0	0	0	3	5	0	1	1	3	0	2	0	0	0	7
ASV_516	17	2	17	1	4	6	7	37	5	2	2	0	1	0	0	3	1	2	0	9	0	7	3	0	0	3	1	3	1	2	0	0	4	1	1	0	1	3	2	0	0	1	0	0	0	1	0	2	0
ASV_695	4	0	0	0	1	0	0	0	0	1	1	0	1	0	0	0	0	0	0	2	0	0	3	0	0	0	7	3	0	1	0	0	0	0	0	0	0	1	0	0	0	0	0	0	1	0	0	0	1
ASV_836	0	0	0	0	1	5	0	0	1	0	0	0	1	0	5	1	1	0	3	0	7	0	6	0	0	0	9	49	0	5	0	0	0	1	0	0	1	7	2	0	0	0	1	0	3	1	0	0	0
ASV_939	2	0	0	0	0	0	1	1	0	0	2	0	0	0	0	0	11	1	0	0	1	0	4	0	2	0	0	0	2	0	0	0	4	0	0	4	0	0	0	2	34	0	0	0	1	0	0	0	0
ASV_103	1	0	0	0	353	24	0	128	5	1	36	2	624	0	0	62	8	0	0	0	13	0	65	0	0	0	70	36	0	1	2	52	1	30	0	0	0	9	13	0	0	0	0	1	31	0	0	0	35
ASV_19	622	8	43	59	79	26	28	764	10	159	32	45	235	12	21	45	23	20	48	8	85	28	20	3	7	25	12	47	10	55	10	16	51	17	3	10	17	16	26	9	19	6	1	26	28	2	2	29	32
ASV_40	125	10	25	3	4	8	1	1	12	37	8	32	2	7	3	33	46	0	67	11	1	47	4	16	0	9	5	78	0	0	0	1	48	9	9	3	0	7	3	1	7	10	0	70	1	11	7	10	31
ASV_490	0	1	3	0	5	1	1	0	4	96	60	1	0	0	0	4	0	0	0	5	2	2	6	2	0	0	0	9	0	0	2	0	0	1	0	0	0	0	1	0	0	2	0	0	2	0	0	0	2
ASV_546	0	5	0	1	1	0	0	0	1	3	1	2	0	0	2	0	19	0	4	55	0	17	1	27	0	6	1	2	0	2	1	0	2	0	3	0	0	0	0	2	0	3	0	0	0	17	0	1	1
ASV_670	0	0	0	0	1	3	0	0	0	4	8	3	5	0	0	4	0	0	0	6	4	0	32	2	0	0	0	1	0	0	2	1	0	16	0	0	0	1	18	0	1	8	1	0	88	0	0	0	1
ASV_899	0	0	0	1	2	0	0	0	0	1	0	0	1	0	4	1	0	0	0	3	0	0	0	0	0	0	2	0	0	0	1	0	0	1	2	0	0	0	0	0	0	1	0	0	20	3	0	0	1
ASV_682	2	0	0	0	8	1	0	1	0	3	90	0	3	0	0	4	5	0	0	2	3	0	16	0	0	0	0	1	0	0	0	7	1	1	0	0	0	0	1	0	0	1	2	0	2	0	0	0	0
ASV_213	34	0	26	0	14	2	15	162	1	545	55	0	17	1	0	10	2	2	0	3	4	3	4	2	3	1	0	5	0	2	7	3	2	1	2	0	0	0	1	2	2	6	1	0	2	0	0	0	1
ASV_1090	0	5	2	1	0	0	2	1	0	0	0	0	0	2	0	0	9	3	2	0	0	4	0	7	3	0	0	0	3	0	0	0	11	0	2	0	0	0	0	1	0	0	0	3	0	7	1	1	0
ASV_119	2	79	17	16	2	4	9	3	37	70	19	45	10	0	87	6	68	14	88	78	10	35	5	44	7	19	5	13	13	2	24	5	14	1	25	4	7	26	13	5	17	73	6	28	65	39	11	18	44
ASV_137	2	44	111	17	5	5	92	0	74	86	22	21	1	5	23	6	11	45	75	23	5	5	2	14	16	7	0	33	9	1	3	5	0	5	5	2	4	2	1	8	0	3	2	1	13	8	0	6	11
ASV_209	28	0	18	1	13	39	7	4	0	148	19	1	0	8	1	16	6	10	1	4	2	9	1	15	26	1	2	25	7	1	5	1	2	0	3	0	1	0	2	10	0	3	1	0	1	0	0	1	0
ASV_294	1	0	1	2	0	3	1	2	9	8	5	7	1	1	1	1	4	7	2	19	3	1	1	6	1	1	3	2	0	0	39	8	1	3	4	0	1	8	19	3	13	127	2	9	26	6	3	2	9
ASV_300	1	9	11	1	0	0	8	0	23	28	4	30	0	1	15	0	11	9	15	41	0	0	1	7	3	6	0	9	6	0	30	3	3	3	3	1	0	7	6	5	6	38	0	10	12	9	1	0	13
ASV_506	0	0	1	0	2	1	1	0	1	4	4	0	0	1	0	0	2	1	4	0	3	0	0	0	1	0	1	1	1	0	11	5	1	0	1	0	1	7	44	1	3	20	1	4	6	0	0	0	14
ASV_797	0	3	0	0	0	1	0	0	0	0	1	0	0	0	1	0	14	2	2	12	0	5	0	0	0	0	0	0	2	1	2	0	4	0	0	0	0	0	1	4	1	6	0	4	6	1	2	0	2
ASV_812	0	2	2	2	0	0	0	0	7	3	1	1	0	0	12	0	0	3	5	1	0	5	0	2	3	1	0	0	1	0	1	0	0	1	4	0	5	0	0	0	1	1	0	0	1	2	1	2	4
ASV_857	0	0	0	0	1	2	0	0	0	1	1	0	0	0	0	3	5	2	0	2	2	2	3	0	1	0	0	0	0	0	12	1	4	1	0	1	0	4	35	0	0	29	0	2	26	1	0	0	14
ASV_858	0	4	0	4	0	0	0	0	7	0	0	3	0	0	0	0	32	0	4	15	0	0	0	4	0	1	0	1	0	0	6	0	0	0	3	0	0	0	1	0	1	3	0	0	0	2	0	2	0
ASV_1274	0	0	0	1	0	0	0	0	0	0	2	0	11	0	0	0	1	0	0	0	3	0	4	3	0	0	5	0	0	1	1	2	0	5	0	0	0	0	0	0	0	0	1	0	1	0	0	0	1
ASV_316	0	3	2	3	1	2	1	0	4	1	1	4	6	3	2	3	5	3	7	5	5	7	1	59	2	1	3	3	9	0	2	5	12	1	10	2	0	1	6	1	21	5	1	6	4	8	3	0	6
ASV_806	0	0	0	0	0	1	0	0	0	2	2	0	2	0	0	1	16	0	2	1	2	0	0	12	0	0	1	0	0	0	2	0	0	2	1	0	0	0	2	0	1	1	3	0	1	4	0	0	0
ASV_1193	1	0	0	2	1	1	0	0	0	0	1	0	0	0	2	0	4	3	1	0	0	15	0	1	1	1	0	2	14	0	2	1	1	0	0	0	1	0	0	0	9	0	0	0	0	1	0	0	0
ASV_859	9	0	3	6	19	32	0	7	0	0	3	0	0	0	0	1	0	0	0	0	0	0	0	0	0	6	1	2	0	0	0	0	1	0	0	0	0	2	1	0	0	0	0	0	0	1	0	0	1
ASV_131	0	2	0	0	18	89	0	0	3	2	30	1	18	0	0	8	38	0	4	2	61	0	98	0	0	0	0	95	0	2	2	5	0	98	0	0	0	1	25	0	0	0	0	0	19	0	0	0	4
ASV_448	2	3	0	1	0	0	0	0	1	42	0	0	0	0	0	0	0	1	1	0	0	1	0	0	0	0	0	0	0	1	0	0	1	0	0	0	2	0	0	0	2	0	0	3	0	0	0	1	0
ASV_878	0	7	2	5	0	1	0	0	0	0	0	0	0	1	1	0	4	0	1	0	0	0	1	6	3	1	0	0	0	0	0	0	0	0	3	1	1	0	0	1	4	0	0	1	0	0	2	16	0
ASV_920	0	8	0	3	0	0	0	3	3	0	0	4	2	0	0	0	3	0	1	10	0	1	1	3	0	3	0	0	0	0	5	0	3	2	5	0	0	0	0	0	2	0	0	0	0	0	0	1	0
ASV_360	0	0	2	0	2	8	0	0	2	0	2	1	6	0	0	0	6	1	7	2	0	1	11	3	0	1	0	3	0	2	7	3	0	1	0	0	0	8	16	1	3	3	2	0	10	1	0	1	4
ASV_123	0	0	0	0	0	0	0	0	4	17	4	1	18	0	0	1	1	0	0	3	4	0	0	0	0	0	1	2	0	0	9	1	0	0	0	0	0	14	1	0	0	3	4	0	1	0	0	0	17
ASV_1336	3	0	0	0	1	0	0	0	3	2	3	0	0	0	0	0	1	0	0	0	0	0	1	0	1	3	0	0	2	0	0	0	0	0	0	0	3	0	0	0	0	0	0	0	0	0	1	3	0
ASV_1385	8	0	0	0	5	2	0	3	1	6	10	0	0	0	1	2	2	0	5	0	0	2	0	1	1	0	0	0	0	0	0	0	0	0	0	0	0	0	1	0	0	0	1	0	1	0	0	1	0
ASV_273	16	7	6	13	1	11	4	49	11	256	136	0	1	0	7	22	3	8	1	6	7	2	30	8	16	3	0	2	1	0	4	6	1	1	9	0	1	3	4	2	0	3	7	0	2	16	0	5	0
ASV_351	6	6	8	3	6	6	3	4	6	58	18	9	5	0	3	6	132	1	1	9	2	0	3	4	0	5	0	5	1	0	3	1	2	4	8	0	0	0	5	1	7	1	0	2	6	8	0	1	6
ASV_359	1	0	0	1	1	3	0	0	3	0	2	1	0	0	0	3	0	0	0	0	0	0	21	0	0	1	0	0	0	0	0	0	0	2	0	0	1	9	0	0	59	0	0	0	1	1	0	0	20
ASV_406	0	0	0	1	1	5	0	2	1	0	6	0	10	0	0	2	9	1	0	1	2	0	1	0	0	0	4	2	0	0	0	1	6	0	0	0	0	8	1	0	12	0	0	2	0	11	0	0	11
ASV_786	26	0	2	0	9	7	2	8	0	18	1	2	1	5	0	4	3	0	1	2	0	1	0	6	9	0	0	1	2	0	1	0	1	0	0	0	1	0	3	1	0	0	0	2	0	0	0	4	0
ASV_900	20	0	1	0	0	0	2	0	0	64	4	0	0	1	0	2	1	0	0	0	1	0	0	3	10	0	0	0	2	0	2	1	0	0	1	0	0	0	0	1	0	0	1	1	0	0	0	0	0
ASV_569	0	0	0	2	1	2	0	0	1	12	6	8	0	0	3	0	16	1	0	56	1	1	0	5	0	0	3	0	0	0	3	2	1	0	1	0	0	0	0	1	5	3	2	2	5	1	0	0	0
ASV_282	0	24	0	19	2	0	0	0	4	30	4	61	15	0	2	2	0	0	0	21	9	1	0	18	0	13	0	0	0	0	42	3	1	5	94	0	6	1	0	0	2	20	4	1	1	4	0	5	1
ASV_326	19	0	14	8	115	14	7	0	0	0	26	1	1	1	1	5	0	7	0	0	1	3	1	2	15	0	0	4	7	0	0	4	2	0	0	0	0	0	9	6	0	0	1	0	2	0	0	3	0
ASV_664	0	0	0	0	1	2	0	0	0	3	0	0	2	1	0	0	1	0	0	1	0	0	2	0	1	0	0	0	0	0	2	4	0	1	0	0	0	1	2	0	0	0	3	0	0	0	1	3	3
ASV_340	0	0	0	1	2	3	0	0	1	2	0	0	12	0	0	1	1	0	0	0	0	0	4	0	0	1	2	1	0	0	4	1	0	3	1	0	0	2	1	0	0	0	8	0	4	1	0	1	4
ASV_57	4	4	1	6	19	21	4	0	2	8	129	3	74	1	9	94	21	24	7	4	92	1	864	2	2	1	11	795	6	6	16	10	2	682	60	0	1	8	404	35	42	2	9	1	538	68	4	0	32
ASV_890	0	0	0	0	3	0	1	1	3	0	0	0	1	0	0	1	0	5	1	0	1	1	4	12	3	0	0	11	0	0	0	0	0	3	2	1	0	0	1	2	1	0	0	1	1	0	2	0	0
ASV_539	5	7	0	2	0	1	0	61	2	2	8	2	4	0	11	8	3	0	9	1	2	1	9	0	0	2	0	31	1	4	0	0	0	3	2	0	0	3	0	0	0	0	0	1	4	1	0	0	4
ASV_714	2	3	0	5	1	1	0	34	0	0	4	0	0	0	1	7	4	0	6	1	0	0	6	0	2	2	0	7	0	2	1	1	1	2	0	0	0	1	0	0	0	0	0	0	2	0	0	1	0
ASV_850	0	1	0	1	0	0	1	0	0	0	4	1	1	0	0	3	1	0	4	3	2	4	7	0	1	1	0	3	0	0	3	4	4	2	1	0	0	0	0	0	0	0	13	1	2	7	2	4	0
ASV_801	0	0	5	1	5	0	0	0	1	30	5	0	3	6	0	44	0	0	0	1	1	0	2	0	8	0	0	1	1	0	0	3	0	2	0	8	0	2	0	0	0	0	5	0	7	0	6	2	3
ASV_86	0	0	133	10	0	0	18	0	0	0	2	11	0	126	10	0	0	38	4	0	1	0	0	2	239	6	0	0	690	0	0	0	0	0	1	181	11	0	0	29	0	0	0	0	0	0	344	17	0
ASV_256	2	0	0	1	2	2	0	1	0	2	8	29	54	0	0	46	4	4	26	95	6	0	24	0	0	0	8	0	0	0	1	1	1	16	1	0	0	12	0	0	1	1	1	1	78	0	0	0	7
ASV_926	0	0	11	1	0	3	4	0	1	0	0	0	0	5	0	0	0	0	0	0	0	0	0	0	3	0	0	0	6	3	0	0	0	0	0	6	1	1	2	1	0	0	0	0	0	0	3	0	3
ASV_76	15	4	20	3	0	11	33	0	2	6	1	43	5	18	3	3	7	28	6	3	6	8	3	18	80	3	14	27	19	0	6	26	15	7	5	71	0	1	5	10	66	7	3	5	1	19	91	3	5
ASV_905	0	0	0	1	0	0	3	0	0	0	1	0	6	0	0	0	6	0	15	2	3	0	12	0	3	0	5	23	0	5	1	3	0	14	0	5	0	0	8	0	9	0	2	0	25	2	2	1	0
ASV_765	0	0	0	1	2	0	0	0	0	0	1	0	2	0	0	3	2	1	3	1	4	0	0	0	1	0	0	0	0	0	1	0	1	4	0	0	0	1	0	2	1	0	0	1	2	0	0	0	24
ASV_835	0	0	1	3	0	0	11	0	0	0	0	0	0	2	9	0	3	4	14	1	0	1	0	7	5	26	0	0	2	7	1	0	0	0	0	12	10	0	0	1	0	0	0	0	0	0	5	15	0
ASV_497	0	0	0	0	0	0	0	4	0	0	0	0	0	0	0	0	0	0	2	0	0	1	0	0	0	0	0	0	0	0	0	0	26	0	0	0	0	2	0	0	137	0	0	2	0	0	0	0	3
ASV_397	0	48	2	71	2	0	0	0	38	220	2	1	0	0	8	2	7	0	1	5	1	1	0	8	0	2	0	0	1	0	7	1	0	0	9	0	1	0	0	0	0	4	0	0	0	1	0	2	0
ASV_560	0	42	0	56	49	1	3	0	0	0	1	0	3	0	4	27	0	0	0	0	2	0	4	2	1	6	2	0	0	0	0	14	0	2	8	0	2	10	1	0	0	0	1	0	4	1	0	1	2
ASV_1498	0	0	2	2	0	0	0	0	0	0	0	0	0	0	0	0	1	0	0	0	0	0	0	8	0	0	0	0	0	0	0	0	0	0	2	0	0	0	0	0	0	0	0	0	1	0	0	0	0
ASV_35	15	17	845	35	0	0	668	22	4	0	0	174	8	317	286	0	39	196	36	0	0	135	3	188	957	215	0	0	105	222	0	0	95	4	46	524	1	0	0	134	114	0	3	388	13	32	278	284	0
ASV_342	0	1	0	1	0	0	0	0	1	0	0	104	0	0	5	0	0	0	0	0	0	0	0	0	2	1	0	0	0	0	0	0	0	0	3	1	2	0	0	0	0	0	0	0	0	20	4	3	1
ASV_889	0	0	0	0	0	0	0	2	0	0	0	0	0	1	0	0	1	10	1	0	0	2	0	0	0	0	0	0	0	0	0	0	0	0	0	0	0	0	0	5	125	0	0	0	0	0	6	0	0
ASV_1556	0	0	0	2	0	0	0	0	0	1	0	3	0	0	2	0	3	0	0	1	0	5	0	1	0	0	0	0	0	0	1	0	5	0	2	0	0	0	0	0	1	1	0	2	0	1	0	1	0
ASV_396	0	4	0	77	2	0	0	1	18	2	0	87	0	0	2	0	5	0	3	49	0	0	1	0	0	4	0	0	0	0	1	2	2	2	21	0	2	0	0	0	0	2	0	0	0	0	0	1	0
ASV_61	74	73	110	373	3	8	14	10	37	0	1	5	0	22	263	10	193	21	5	1	0	85	0	293	23	342	2	18	37	27	0	0	183	1	43	3	24	0	5	34	19	0	0	65	0	34	1	162	4
ASV_1116	0	0	2	2	0	0	1	8	5	3	4	1	3	0	0	7	9	0	0	3	0	0	2	0	0	0	0	4	0	1	0	0	0	0	1	0	0	0	1	0	0	1	1	0	5	0	0	0	0
ASV_1123	1	0	0	0	0	0	0	3	1	0	2	0	1	0	2	1	0	0	0	0	0	0	2	1	0	0	0	1	0	1	0	0	0	0	0	0	0	0	0	0	0	1	1	0	2	2	0	0	0
ASV_1134	0	1	0	0	1	0	0	3	5	0	7	1	1	0	0	4	5	0	1	4	0	0	0	0	1	0	0	5	0	1	0	0	1	0	1	1	0	1	0	0	0	3	0	0	8	2	0	0	0
ASV_1141	2	2	0	0	0	0	0	3	1	0	1	0	1	0	0	1	3	0	0	0	2	1	0	0	0	0	0	3	0	1	0	2	0	1	0	0	0	0	0	0	0	1	1	0	0	1	0	0	0
ASV_1165	0	1	1	0	1	1	0	1	1	0	6	0	1	0	0	0	2	0	0	1	1	0	0	0	0	0	0	2	0	1	0	0	0	0	0	0	0	0	0	0	0	0	2	0	1	1	0	0	0
ASV_1212	2	0	0	0	1	1	0	3	2	3	3	0	0	0	0	2	7	0	1	2	0	0	2	0	1	0	0	4	0	1	0	0	0	0	0	0	0	0	0	0	0	0	1	0	2	0	0	0	1
ASV_1222	0	0	0	0	1	1	0	3	3	0	5	1	1	0	0	2	5	0	0	3	0	0	1	0	0	0	0	6	0	2	1	0	0	0	0	0	0	0	0	0	0	0	0	0	1	2	0	0	0
ASV_1233	1	0	0	0	2	1	0	3	2	1	1	0	1	0	0	1	1	0	0	1	0	0	2	0	0	0	0	1	0	2	0	0	0	0	2	0	0	0	2	0	0	2	0	0	4	2	0	0	0
ASV_1240	0	1	0	0	0	0	0	4	1	0	1	0	0	0	0	0	5	0	0	0	1	0	0	0	0	1	0	4	0	1	0	0	0	0	2	0	0	0	0	0	0	1	1	0	2	3	0	0	0
ASV_1242	1	0	0	0	2	1	0	1	1	0	5	1	5	0	0	1	7	0	0	2	0	0	0	0	0	0	1	7	0	2	0	0	0	0	0	0	0	0	0	1	0	0	1	0	4	3	0	0	0
ASV_1244	0	0	0	0	0	2	1	4	0	0	3	0	2	0	0	1	9	0	0	1	0	0	0	0	0	0	0	8	0	1	0	0	1	1	0	0	0	0	0	0	0	1	0	0	2	1	1	0	0
ASV_1263	0	0	1	0	0	1	0	2	5	0	2	1	4	0	0	0	5	1	0	1	0	1	0	0	0	0	0	5	0	2	0	0	0	0	2	0	0	1	0	0	0	4	1	0	1	2	0	0	0
ASV_1276	1	0	0	0	0	0	1	0	1	1	2	1	2	0	0	6	6	1	0	1	0	0	2	0	0	0	0	3	0	3	0	0	0	0	0	0	0	0	0	0	0	2	1	0	0	0	0	0	0
ASV_1281	0	0	1	0	0	0	0	2	1	2	3	1	0	0	0	1	0	0	0	0	0	1	1	0	0	0	0	3	0	2	0	0	0	0	0	0	0	0	0	0	0	0	0	0	2	1	0	0	0
ASV_1291	1	0	0	0	0	0	0	1	1	2	1	0	0	0	0	2	5	0	0	0	0	0	0	0	0	0	0	1	0	2	0	0	3	0	0	0	0	0	0	0	0	0	1	0	0	2	0	0	0
ASV_1317	0	0	0	0	0	2	0	5	0	1	4	0	2	0	0	1	8	0	0	0	0	0	0	0	0	0	0	7	0	1	0	0	0	0	0	0	0	0	0	0	0	1	0	0	8	0	0	0	0
ASV_1321	1	0	0	0	0	0	0	2	2	1	10	0	2	0	0	2	1	0	0	2	0	0	1	0	0	0	0	3	0	0	0	0	0	0	0	0	0	0	0	0	0	1	0	0	2	0	0	0	0
ASV_1327	1	0	0	0	0	0	0	2	1	0	1	2	0	0	1	0	2	0	0	0	0	0	3	0	1	0	0	4	0	1	0	0	0	1	0	0	0	0	0	0	0	2	0	0	4	4	0	0	0
ASV_1330	0	0	0	0	0	0	0	0	3	1	2	0	0	0	0	1	2	0	0	0	0	0	0	0	0	0	0	4	0	1	1	1	0	0	0	0	0	0	0	1	0	2	0	0	4	3	0	0	0
ASV_1347	0	0	1	0	0	1	0	4	1	3	0	1	2	0	0	1	5	0	0	0	0	0	0	0	1	0	0	4	0	0	0	1	0	0	0	0	0	0	0	0	0	2	0	0	0	2	0	0	0
ASV_1351	0	0	0	0	0	0	0	0	3	2	3	1	1	0	0	1	3	0	0	2	0	0	0	0	0	0	0	1	0	0	0	0	0	0	0	0	0	0	0	0	0	0	0	0	1	2	0	0	0
ASV_1360	0	0	0	0	0	0	1	0	2	0	3	4	1	0	0	1	1	0	0	0	0	1	1	0	0	0	0	3	0	1	0	2	1	0	0	0	0	0	0	0	0	1	1	0	2	1	0	0	0
ASV_1362	0	0	0	0	0	0	0	1	2	0	2	1	1	0	0	1	3	0	0	0	1	1	0	0	0	0	0	5	0	0	0	0	0	0	0	0	0	0	0	0	0	1	1	0	2	1	0	0	0
ASV_1384	0	0	0	0	2	0	1	1	1	0	1	1	0	0	0	2	5	0	0	3	0	0	0	0	1	0	0	6	0	1	0	0	0	0	0	1	0	0	0	0	0	0	0	0	1	3	0	0	0
ASV_1400	0	1	0	0	0	0	0	2	3	0	0	0	0	0	0	2	0	0	0	0	0	0	0	0	0	0	0	6	0	0	0	0	0	0	0	0	0	0	2	0	1	0	1	0	1	3	0	0	0
ASV_1420	0	0	0	0	1	0	0	6	1	2	0	1	0	0	0	3	3	0	0	2	0	0	0	0	1	0	0	7	0	0	0	0	1	0	1	0	0	0	1	0	0	0	0	0	1	3	0	0	0
ASV_1425	1	0	0	0	0	2	1	2	3	0	3	2	0	0	0	1	7	0	0	2	1	0	1	0	0	0	0	3	0	2	0	0	0	0	0	0	0	0	0	0	0	1	1	0	4	3	0	0	0
ASV_1440	0	0	0	0	0	2	0	2	0	0	0	0	0	0	0	1	4	0	0	0	0	0	0	0	0	0	0	0	0	2	0	0	0	0	0	0	0	0	0	0	0	0	2	0	5	0	1	0	0
ASV_1442	0	0	0	1	0	0	0	1	1	0	1	3	1	0	0	0	1	0	0	1	0	0	0	0	0	0	0	4	0	1	0	1	0	0	0	0	0	0	0	0	0	0	0	0	0	0	0	0	0
ASV_1463	0	1	0	0	0	2	0	4	1	0	7	1	1	0	0	2	3	0	0	1	0	0	0	0	0	0	0	3	0	2	0	0	0	0	0	0	0	0	0	0	0	0	2	0	1	2	0	0	0
ASV_1472	0	1	0	0	1	4	0	0	2	1	1	1	0	0	1	0	1	0	2	0	0	0	0	0	0	0	1	3	0	0	0	0	1	0	0	0	0	0	0	1	0	1	1	0	8	0	0	0	0
ASV_1527	0	0	0	0	0	3	0	6	1	0	7	1	2	0	1	2	7	0	2	3	1	0	0	0	0	0	0	6	0	2	0	0	1	0	0	0	0	0	0	0	0	0	0	0	10	7	0	0	1
ASV_1532	0	0	0	0	0	1	0	2	3	0	1	1	0	1	0	3	2	0	0	0	0	0	0	0	0	0	0	3	0	2	0	0	1	0	0	0	0	1	0	0	0	1	0	0	3	1	0	0	0
ASV_1543	0	0	0	0	1	1	0	3	0	1	1	0	2	0	0	1	2	0	0	0	0	0	2	0	0	0	0	3	0	1	0	0	0	0	0	0	0	0	0	1	0	0	1	0	2	0	0	0	0
ASV_1545	0	0	0	0	1	1	0	3	2	0	2	0	0	0	0	5	0	0	1	2	0	0	0	0	0	0	0	0	0	0	0	2	0	0	0	0	0	0	0	0	0	2	1	0	1	2	0	0	0
ASV_1549	0	0	0	0	0	0	0	0	1	1	2	1	0	0	0	1	2	0	0	1	0	0	0	0	1	0	0	3	0	0	0	0	1	0	0	1	0	0	0	0	0	0	0	0	1	0	0	0	0
ASV_1563	0	0	0	0	0	0	0	1	0	0	1	1	3	0	0	2	2	0	1	1	0	0	0	0	0	0	0	5	0	1	0	0	0	0	0	0	0	0	1	0	0	1	1	0	5	1	0	0	0
ASV_1566	0	0	0	0	0	0	0	0	1	1	3	0	0	0	0	0	2	0	0	0	0	0	2	0	0	0	0	4	0	0	0	0	0	1	0	0	0	1	1	0	0	0	0	0	1	6	0	0	0
ASV_1608	0	0	0	1	1	0	1	1	0	0	3	0	1	0	0	1	2	0	0	1	0	0	0	0	0	0	0	4	0	1	0	0	0	0	0	0	0	0	0	0	0	2	0	0	4	0	0	0	0
ASV_1612	0	1	0	0	1	0	0	3	3	0	1	0	2	0	0	0	4	0	0	1	0	0	0	0	0	0	0	4	0	2	0	1	0	0	0	0	0	0	0	0	0	0	0	0	0	1	0	0	0
ASV_1628	0	0	0	0	1	0	0	1	0	0	4	1	1	0	0	0	2	0	0	0	0	0	1	0	0	0	0	2	0	0	0	1	0	0	0	0	0	0	0	0	0	0	0	0	2	0	0	0	0
ASV_1665	0	0	0	0	0	0	0	1	2	0	3	1	2	0	0	2	5	0	1	0	0	0	0	0	0	0	0	2	0	0	0	0	0	0	0	0	0	0	0	0	0	0	0	0	2	0	0	0	0
ASV_1669	1	0	0	0	0	0	0	1	0	0	0	1	2	0	0	2	1	0	0	1	0	1	0	0	1	0	0	7	0	0	0	0	1	2	0	0	0	1	0	0	0	0	0	0	0	1	0	0	0
ASV_1677	0	0	0	0	0	2	0	0	4	0	1	0	3	0	0	0	3	0	0	0	0	0	0	0	0	0	0	4	0	1	0	0	0	1	0	0	1	0	0	0	0	2	1	0	2	0	0	0	0
ASV_1681	1	0	0	0	0	0	0	2	2	2	5	0	0	0	0	0	3	0	0	0	0	1	2	0	1	0	1	2	0	1	0	0	0	0	0	0	0	0	0	0	0	1	0	0	2	1	0	0	0
ASV_1693	0	1	0	0	1	0	0	3	1	0	0	0	1	0	0	1	4	0	0	1	0	0	0	0	0	0	0	1	0	0	0	0	0	0	1	0	0	0	0	0	0	0	1	0	1	1	0	0	0
ASV_1734	0	0	3	0	0	3	0	0	3	0	0	1	1	0	0	0	2	0	0	2	1	0	1	1	0	0	0	4	0	0	1	0	0	0	0	0	0	0	0	0	0	0	3	0	0	2	0	0	0
ASV_1746	2	0	0	0	1	1	2	0	0	0	1	2	0	0	0	1	4	1	0	2	0	0	0	0	0	0	1	4	0	2	0	0	0	0	0	0	0	0	0	0	1	0	0	0	0	2	0	0	0
ASV_1970	6	4	3	1	12	13	4	88	71	9	59	23	29	2	2	41	59	4	18	16	26	6	39	11	3	8	2	14	2	16	0	6	4	19	15	0	3	4	5	2	3	3	20	2	39	31	2	0	5
ASV_2019	0	0	1	0	0	0	1	3	0	1	2	0	0	0	0	0	7	1	0	0	0	0	0	0	1	1	0	1	0	1	0	0	0	0	0	1	0	0	0	0	0	0	0	0	1	3	0	0	0
ASV_2224	0	1	0	0	0	0	0	1	0	0	1	1	2	0	0	3	1	1	0	0	0	0	0	0	0	0	0	1	0	3	0	0	0	0	0	0	0	0	0	0	0	1	0	0	1	1	0	0	0
ASV_2243	1	0	0	0	0	3	2	5	0	1	2	0	4	0	0	1	4	0	1	2	0	1	1	2	2	2	0	2	0	1	0	0	1	1	1	0	0	0	0	1	0	1	1	0	1	1	0	0	1
ASV_2253	0	0	0	0	0	0	0	5	1	0	2	1	0	0	0	2	0	1	0	1	0	0	0	0	0	0	0	4	0	1	0	0	0	0	0	0	0	0	0	0	0	0	2	0	0	2	0	0	0
ASV_2852	0	0	0	0	0	0	0	2	1	0	0	0	0	0	0	1	2	1	0	0	0	0	0	0	0	0	0	1	0	4	0	0	0	0	0	0	0	1	0	0	0	1	0	0	1	1	0	0	0
ASV_470	0	2	0	1	1	1	1	8	3	13	109	0	2	0	0	21	4	0	0	0	3	0	15	0	0	0	0	7	0	4	0	2	0	0	4	0	0	0	1	0	0	3	2	0	5	2	0	0	1
ASV_494	13	3	0	1	23	17	0	30	2	27	99	2	28	0	1	0	3	1	2	3	1	3	11	2	0	3	0	3	0	1	0	1	2	2	7	0	0	1	2	0	0	2	1	0	35	7	0	2	0
ASV_543	2	4	0	0	1	5	1	8	15	3	12	1	10	0	1	13	11	0	2	2	0	0	4	0	0	0	0	11	0	8	0	3	0	0	4	0	0	0	1	0	0	1	6	0	6	8	0	0	0
ASV_7307	4	1	0	1	0	5	0	53	12	3	10	1	5	2	2	10	17	0	3	2	5	4	15	3	1	1	0	8	0	7	3	2	1	0	5	0	2	3	1	0	0	0	1	0	4	10	0	4	2
ASV_250	56	3	6	0	9	7	2	0	2	12	14	2	5	0	0	70	10	10	0	2	13	3	5	2	2	0	0	15	2	0	2	1	4	2	2	0	0	5	6	2	0	1	8	0	4	14	2	0	8
ASV_886	0	0	3	3	0	0	1	2	0	1	0	1	0	0	13	1	0	4	3	0	0	6	0	0	0	54	0	0	0	4	0	0	1	0	1	2	11	0	0	2	0	0	0	0	0	2	1	5	0
ASV_229	1	3	0	4	10	3	0	19	4	131	27	4	51	0	2	11	4	0	8	8	8	0	40	8	0	1	2	33	0	1	10	0	0	48	1	0	1	2	0	0	2	7	0	0	31	0	0	0	1
ASV_65	29	5	0	1	26	4	0	20	0	0	149	8	219	0	2	15	35	1	870	0	185	12	160	2	1	0	2	71	0	14	1	19	12	191	1	0	0	0	3	1	8	3	5	16	32	0	0	0	10
ASV_280	0	0	0	0	8	9	0	1	0	0	5	0	34	0	0	17	29	0	30	0	6	2	28	0	0	0	7	18	1	14	0	0	0	23	0	0	0	5	34	1	3	0	0	0	13	0	0	0	5
ASV_283	0	0	0	0	3	9	0	0	0	0	1	0	44	0	0	16	19	0	21	0	12	0	49	0	0	0	10	18	0	6	0	2	1	26	0	0	0	7	27	0	3	0	0	0	10	0	0	0	9
ASV_257	0	0	10	9	0	0	10	6	0	0	0	2	0	0	1	0	17	37	40	0	0	4	1	2	5	117	0	17	22	4	0	1	11	0	1	6	3	0	0	12	4	0	0	1	0	0	12	1	1
ASV_183	98	0	72	0	1	3	12	9	0	0	0	3	0	24	1	4	47	22	25	0	0	102	0	1	36	0	4	10	15	271	0	0	26	0	0	0	0	0	0	12	5	0	0	9	0	0	3	0	0
ASV_45	4	18	0	2	3	18	1	5	55	48	96	848	288	0	4	42	12	0	5	468	143	4	103	12	0	3	8	2	2	28	39	7	29	60	22	0	1	3	7	0	1	40	11	6	185	59	0	5	8
ASV_389	28	0	0	0	73	50	0	2	0	0	15	0	24	2	0	9	5	0	2	0	6	4	10	0	2	0	0	17	0	1	0	3	1	4	0	0	1	0	9	1	0	0	0	1	2	0	0	0	1
ASV_173	3	22	9	14	1	8	20	17	2	1	0	10	1	1	6	7	277	16	531	18	0	2	1	6	3	8	0	468	7	80	0	0	1	0	5	2	4	0	6	9	1	0	1	8	0	6	1	13	0
ASV_106	26	1	0	1	12	3	0	11	0	0	78	0	127	0	0	14	29	0	428	0	117	4	122	3	0	1	0	24	1	5	0	9	7	98	1	0	0	3	2	0	4	5	4	14	26	0	0	0	2
ASV_1178	0	0	0	0	0	0	0	0	0	0	5	0	6	0	0	0	0	0	1	0	1	0	5	0	0	0	0	0	0	0	0	1	0	5	0	0	0	1	0	1	0	0	0	0	4	0	0	0	0
ASV_4075	0	1	0	1	0	0	0	0	0	0	1	0	6	0	0	1	0	0	0	1	1	0	0	0	0	1	0	0	1	0	0	0	2	1	0	0	0	0	0	0	0	0	0	0	2	0	0	0	0
ASV_1049	0	0	1	2	0	3	0	2	0	0	0	0	0	0	0	0	104	0	0	0	0	0	0	1	0	0	0	0	0	0	0	0	0	0	0	0	1	0	1	0	0	0	0	0	0	0	0	0	0
ASV_558	0	0	27	9	0	0	14	0	0	0	0	0	0	3	2	0	0	10	0	0	0	1	0	4	4	0	0	0	2	0	0	0	0	0	0	2	1	0	0	4	0	0	0	0	0	2	8	5	0
ASV_586	0	10	5	4	1	1	4	0	0	0	0	0	0	3	3	1	6	3	1	0	0	3	0	6	2	1	0	1	0	0	0	0	0	0	13	0	0	0	0	1	0	0	0	0	0	5	1	8	0
ASV_118	4	1	36	1	0	3	55	8	0	3	2	13	2	39	5	4	8	57	8	0	0	20	13	1	46	0	37	42	92	5	0	6	35	9	1	38	0	5	14	40	249	0	4	4	11	1	63	2	9
ASV_420	4	0	9	2	1	1	12	0	0	0	1	3	0	3	0	0	0	10	0	0	1	1	0	0	4	0	1	0	4	0	1	8	6	3	0	16	1	1	4	1	0	0	1	2	1	0	7	2	5
ASV_144	0	1	49	1	1	1	88	0	0	0	2	4	3	30	3	3	0	64	1	0	1	39	0	0	51	5	0	3	78	3	0	1	36	1	0	98	1	2	0	30	15	0	1	2	0	1	45	3	1
ASV_210	6	2	5	0	0	0	8	5	0	0	0	17	0	12	0	0	2	27	4	0	0	12	1	0	33	0	0	0	12	1	0	1	153	0	0	24	0	1	2	7	11	0	0	4	0	2	39	5	0
ASV_223	0	14	20	58	1	2	14	0	4	0	4	13	8	0	22	2	0	15	2	29	5	0	4	19	4	42	0	0	8	0	78	7	4	1	29	2	6	2	0	12	1	25	4	6	8	5	12	64	8
ASV_618	0	5	6	37	0	0	14	3	2	0	0	3	0	0	17	0	1	7	4	0	0	2	0	5	3	21	0	0	1	0	0	0	7	0	8	2	0	0	0	3	2	0	0	0	0	0	3	18	0
ASV_319	250	0	114	0	0	0	36	142	0	1	0	2	0	10	0	1	1	13	1	0	0	3	0	0	13	0	0	1	5	2	0	0	4	0	0	0	0	0	0	1	0	0	0	4	0	0	0	0	0
ASV_432	0	0	0	0	0	3	0	1	0	5	0	2	0	0	1	0	0	0	0	1	0	0	0	0	0	0	0	0	0	0	1	0	0	0	2	0	0	0	0	0	0	2	0	0	5	0	0	0	3
ASV_63	419	8	421	9	125	92	102	2596	4	640	336	15	59	5	0	134	33	11	5	4	13	12	50	4	15	0	11	70	2	49	12	66	27	16	6	3	0	15	21	4	5	10	4	6	18	0	3	0	13
ASV_655	1	0	1	0	5	4	0	28	1	89	2	0	4	0	0	4	2	0	0	1	0	0	1	0	0	0	0	4	0	2	2	1	0	1	0	0	0	2	2	0	0	1	0	0	1	0	0	0	0
ASV_433	44	6	3	37	1	1	0	2	11	1	0	1	0	5	3	9	2	2	4	2	0	1	0	44	1	7	0	6	0	1	0	0	1	0	7	0	0	0	0	2	0	0	0	1	0	3	0	1	1
ASV_481	0	0	0	0	0	0	7	4	3	0	1	0	1	0	0	0	0	0	3	0	4	0	1	0	2	0	2	5	2	7	0	11	0	0	0	0	0	4	5	0	63	1	0	0	0	0	6	0	5
ASV_450	0	0	0	0	4	1	0	0	0	0	3	0	1	0	0	14	6	0	0	1	1	0	52	0	0	0	7	13	0	0	0	0	0	14	0	0	0	0	3	0	11	0	1	0	3	0	0	0	0
ASV_1418	0	0	2	0	0	0	1	0	0	0	0	0	0	0	0	0	0	0	0	0	0	0	0	0	0	2	0	0	0	0	1	0	2	0	0	1	0	0	1	0	0	2	0	0	0	2	3	3	1
ASV_753	1	0	0	0	1	33	0	1	1	0	0	0	1	0	0	0	4	0	1	2	0	0	1	0	0	0	0	6	0	0	0	2	0	1	0	0	0	0	1	0	0	0	0	1	0	0	0	0	0
ASV_658	1	1	0	2	0	2	1	0	0	1	0	8	48	0	0	1	2	2	1	0	2	15	2	7	3	1	34	6	12	18	0	3	4	3	0	0	5	1	0	1	2	0	0	1	5	2	1	0	8
ASV_1320	0	1	7	1	0	0	1	0	3	0	0	0	0	0	0	0	4	3	0	1	0	0	0	0	1	0	0	0	1	0	0	0	0	0	1	0	0	0	0	2	0	0	0	0	0	2	0	0	0
ASV_780	15	0	1	0	14	8	3	32	0	7	7	0	0	0	0	3	1	2	0	0	2	0	1	0	0	0	0	5	0	0	0	4	0	0	0	0	0	1	3	0	0	0	0	1	1	0	0	0	0
ASV_365	0	9	2	47	2	3	0	0	7	2	0	10	1	2	8	0	34	5	2	15	0	8	1	9	5	2	0	1	2	2	1	0	1	0	10	1	3	0	1	1	1	0	0	0	0	1	0	6	0
ASV_471	1	4	1	14	1	4	1	0	10	24	3	16	3	0	3	4	25	2	2	112	1	0	1	4	3	2	0	1	0	0	2	1	1	0	6	2	0	0	0	1	0	0	0	1	0	3	0	11	0
ASV_636	0	3	3	2	0	0	2	1	7	13	0	12	0	0	1	0	29	2	1	19	2	0	1	4	2	1	0	0	0	0	2	0	1	1	5	0	3	0	0	0	1	1	0	0	0	12	0	0	0
ASV_748	0	4	0	0	0	4	0	1	0	0	0	0	0	1	0	1	48	1	3	0	0	1	0	1	3	1	0	4	8	0	0	0	0	1	3	0	0	0	1	0	0	0	0	0	0	1	0	1	0
ASV_431	1	6	1	9	0	0	0	0	9	3	0	4	0	1	2	0	1	2	3	32	0	0	0	9	4	4	0	1	0	0	0	0	0	0	2	0	1	0	0	1	0	1	0	0	0	8	0	5	0
ASV_503	0	18	0	30	0	0	2	0	0	1	0	0	0	1	2	2	15	6	0	0	0	3	0	4	6	4	0	0	4	3	0	1	0	0	6	4	0	0	0	1	1	0	0	4	0	5	0	13	0
ASV_828	1	1	0	5	0	0	2	0	3	1	2	5	0	0	1	0	6	0	0	24	1	0	0	2	1	1	0	0	0	0	1	0	0	1	4	2	0	0	0	0	0	0	0	0	1	5	1	0	0
ASV_151	0	3	2	3	8	9	12	7	3	1	5	4	3	1	4	2	1	11	20	10	19	75	1	3	15	13	1	58	66	5	7	8	23	4	1	237	183	2	24	4	50	0	2	5	8	0	16	10	5
ASV_484	0	0	0	1	0	3	0	0	0	2	0	6	3	0	0	6	24	0	0	34	2	0	3	0	0	0	1	5	1	0	2	3	2	3	3	0	0	2	2	0	0	6	0	1	9	2	0	0	2
ASV_729	0	0	0	0	0	0	4	3	0	0	4	0	0	5	1	0	0	6	0	0	1	1	4	0	2	0	0	2	7	0	2	2	0	1	0	0	6	0	0	1	0	0	0	1	0	2	2	0	0
ASV_148	0	3	38	6	0	0	2	0	0	4	2	5	0	27	2	0	8	11	1	5	0	0	2	1	2	4	0	1	0	0	2	0	1	0	8	0	0	0	0	20	0	0	0	1	0	30	38	2	0
ASV_221	5	0	3	0	0	0	5	0	0	0	0	4	0	3	2	0	0	44	0	1	0	19	0	0	1	1	0	0	7	0	0	0	4	0	1	0	1	0	0	55	2	0	0	8	0	1	0	0	0
ASV_43	1	0	2	0	0	0	37	0	0	0	0	1	0	7	0	0	0	1009	0	0	0	0	0	0	1	0	0	0	19	0	0	0	1	0	0	2	0	0	0	3638	2	0	0	1	0	0	5	0	0
ASV_763	3	0	2	0	0	1	0	0	1	0	2	0	0	0	1	0	0	2	0	0	1	0	0	0	1	0	0	0	1	0	0	12	2	1	2	2	1	0	0	0	3	1	1	2	0	6	14	1	9
ASV_1410	0	0	0	0	0	0	0	0	0	0	0	0	0	0	0	0	2	0	0	2	1	4	0	0	0	0	0	4	0	0	0	5	0	1	0	4	0	1	0	0	0	0	7	4	0	1	1	0	0
ASV_553	2	0	2	0	1	2	3	0	0	0	0	4	0	0	0	0	0	0	0	0	0	2	0	0	2	3	0	1	9	0	0	10	5	0	0	18	3	1	1	3	0	0	0	4	1	1	3	0	0
ASV_1042	0	0	0	0	0	0	0	0	2	0	4	4	0	0	0	1	6	0	0	6	0	0	2	0	0	0	0	0	0	0	2	1	0	2	2	0	0	0	0	0	0	0	0	2	9	1	0	0	0
ASV_1081	0	0	1	0	0	0	2	0	0	2	0	0	0	0	0	1	18	1	0	4	1	4	0	0	2	0	0	2	2	0	0	0	0	0	0	0	0	0	0	0	0	0	1	0	0	0	0	0	0
ASV_696	0	3	0	2	0	0	0	0	1	0	1	6	0	0	0	0	17	0	2	1	0	2	0	1	0	2	0	0	0	0	0	0	0	1	3	0	0	0	0	0	0	0	0	0	0	0	0	6	0
ASV_241	4	6	43	15	1	0	4	0	6	27	64	5	0	9	5	4	2	2	0	7	0	2	6	17	4	10	0	6	2	0	5	6	0	3	20	0	4	1	1	3	0	1	3	0	2	28	0	7	0
ASV_393	3	0	5	0	0	0	0	3	1	135	62	0	0	2	0	4	3	0	0	3	4	3	6	0	2	0	0	0	0	0	1	1	0	0	0	0	0	0	0	2	0	3	1	1	0	0	0	0	0
ASV_258	0	0	0	0	0	0	0	3	4	33	202	31	17	0	3	0	2	0	0	36	9	0	38	1	0	0	0	7	3	0	3	19	0	8	1	0	0	0	0	0	0	2	2	2	6	0	0	0	0
ASV_1195	0	0	0	0	0	0	0	0	1	0	4	0	0	0	1	1	10	0	1	12	0	1	0	1	1	0	0	0	0	0	0	0	1	0	2	0	0	0	0	0	1	1	0	1	1	2	0	0	0
ASV_1203	0	1	0	3	0	0	0	1	3	0	0	3	0	0	1	1	8	1	0	3	1	2	0	6	1	0	0	0	0	0	0	0	0	0	3	0	0	0	0	0	0	0	0	1	0	7	0	0	0
ASV_1220	0	3	0	1	0	0	0	0	4	5	1	1	0	0	0	0	1	0	0	16	0	0	0	4	0	0	0	1	0	0	0	0	0	0	2	0	0	0	0	0	0	1	0	0	1	1	0	2	0
ASV_510	0	1	0	10	0	0	8	1	5	11	0	7	1	3	0	5	39	2	0	7	1	5	1	1	7	0	0	1	2	1	0	1	4	2	4	2	0	0	0	1	1	0	0	3	1	5	2	4	0
ASV_579	0	11	2	8	0	0	0	0	5	0	1	0	0	0	2	0	28	4	0	2	1	4	0	8	2	2	0	0	2	0	0	0	9	0	3	0	0	0	0	1	0	0	0	6	0	2	0	0	0
ASV_710	0	7	0	2	0	2	1	0	6	8	3	10	1	1	1	1	40	1	0	5	2	5	2	5	0	1	0	1	1	0	0	1	0	0	3	0	0	0	0	1	1	1	0	3	0	3	0	1	0
ASV_25	20	39	30	58	11	26	13	10	113	303	6	48	5	7	24	61	79	28	29	223	0	27	6	40	10	22	2	35	178	104	1752	8	71	1	121	0	9	2	690	13	86	12525	4	12	11	143	1	47	10
ASV_232	2	0	8	11	0	0	15	8	0	0	0	3	0	4	9	0	3	13	12	0	0	320	0	3	12	2	0	0	21	80	0	0	397	0	1	5	3	0	1	39	1	0	0	31	0	0	2	55	0
ASV_281	0	0	13	36	1	0	2	0	2	3	7	5	0	4	3	1	0	4	0	0	0	0	0	12	8	3	0	3	4	0	0	1	0	0	2	0	7	0	0	5	0	0	0	0	0	0	0	3	0
ASV_33	16	245	4	69	13	21	1	15	258	4188	613	413	2	2	22	329	44	2	41	93	12	20	33	107	4	9	2	76	0	124	166	35	67	0	68	0	14	1	25	7	9	297	11	10	14	24	0	47	3
ASV_355	0	0	0	0	12	0	0	0	2	52	123	0	4	0	0	27	1	0	0	0	6	0	8	0	0	0	0	13	0	0	1	6	0	2	0	0	0	0	0	0	0	0	1	0	2	0	0	0	1
ASV_89	2	4	0	1	24	4	0	0	3	552	970	1	47	0	2	114	1	0	0	3	19	14	62	1	0	0	2	58	0	2	5	17	11	9	2	1	0	0	2	2	0	2	4	1	15	0	0	0	2
ASV_1093	0	0	0	3	0	0	2	0	0	3	0	0	0	2	0	0	1	0	0	3	0	0	0	2	2	0	0	0	1	0	0	0	0	0	2	1	0	0	0	1	0	0	0	0	0	1	0	0	0
ASV_1215	0	0	0	0	0	0	0	0	1	15	3	6	1	0	0	3	6	0	0	11	0	0	1	1	0	0	0	0	0	0	3	0	0	2	0	0	0	0	0	0	4	2	0	0	0	1	0	0	0
ASV_455	0	24	0	5	0	0	0	0	0	3	1	10	0	0	4	2	4	0	0	2	0	0	1	5	0	4	0	0	0	0	2	0	0	2	5	0	1	0	1	0	2	1	0	0	2	0	0	11	0
ASV_1027	0	2	0	0	0	0	0	0	0	0	0	0	0	0	1	0	45	0	0	0	0	8	0	7	0	0	0	6	0	0	0	0	11	0	4	0	0	0	3	0	0	0	0	0	0	1	0	1	0
ASV_390	0	9	1	5	0	0	2	0	1	2	0	10	1	7	3	3	7	0	0	2	0	0	3	11	2	0	0	0	0	2	3	0	0	0	5	1	0	0	2	2	1	0	0	0	0	4	5	3	0
ASV_499	0	0	1	1	0	0	2	0	0	0	0	0	0	5	3	0	0	0	0	0	0	0	0	0	2	0	0	0	2	0	0	0	0	0	2	1	0	0	0	0	0	0	0	0	0	2	0	1	0
ASV_519	0	4	0	2	0	2	1	0	3	156	0	0	0	1	0	1	17	0	0	11	0	0	0	0	1	0	0	0	0	0	5	2	0	0	1	0	1	0	0	0	0	2	0	2	0	0	0	0	0
ASV_619	0	1	0	1	0	0	0	0	0	1	0	0	0	1	0	0	2	5	0	0	0	0	0	1	4	2	0	0	2	0	0	0	0	0	3	0	2	0	0	0	0	0	0	0	0	1	0	2	0
ASV_817	0	3	0	1	0	4	0	0	7	29	8	1	0	0	0	2	5	1	0	1	0	0	0	0	0	0	0	2	0	0	0	1	0	0	2	0	0	0	2	0	0	0	0	0	0	0	0	0	0
ASV_822	1	15	5	5	0	3	0	1	5	0	0	0	0	3	3	0	10	2	23	0	0	4	0	1	2	5	0	2	1	4	0	0	10	0	0	0	0	0	1	0	2	0	0	1	0	2	0	8	0
ASV_952	0	1	1	5	0	0	4	0	0	0	0	0	0	1	4	0	0	0	1	0	0	2	0	8	0	9	0	0	1	0	0	0	1	0	7	1	1	0	0	1	0	0	0	0	0	2	0	7	0
ASV_468	0	14	8	15	0	3	4	0	9	0	1	0	0	1	10	0	75	6	6	0	0	1	0	4	6	22	0	5	2	0	0	2	0	0	4	1	3	0	1	1	0	0	0	1	1	4	0	8	0
ASV_260	4	0	3	1	1	0	4	10	0	0	1	11	3	3	0	6	4	19	4	1	6	6	0	0	50	5	3	51	38	6	3	7	5	3	0	37	8	1	4	5	6	0	2	4	4	0	141	1	3
ASV_508	3	0	0	0	0	0	0	0	0	0	1	0	0	0	0	0	1	3	57	1	0	0	2	0	0	0	0	0	0	0	10	0	110	0	0	0	0	19	0	1	8	0	0	211	0	0	0	0	40
ASV_188	75	2	190	13	2	2	75	177	1	140	9	2	2	26	1	7	0	28	0	2	2	4	2	6	15	1	0	6	11	1	2	1	3	0	1	2	0	0	4	7	1	0	1	2	1	0	1	1	2
ASV_66	45	17	181	95	34	15	51	395	14	726	222	12	89	5	3	72	10	14	6	7	19	102	32	19	26	13	7	36	5	52	17	67	32	15	8	4	6	7	7	9	25	7	10	8	15	5	10	6	10
ASV_1225	0	0	0	0	0	0	0	0	0	1	1	0	1	0	2	0	1	0	0	1	0	0	0	1	0	0	0	0	0	0	1	0	0	0	0	0	0	0	0	0	1	0	0	0	1	0	0	0	0
ASV_615	3	0	1	3	0	0	2	0	0	0	0	2	0	6	9	0	4	3	0	0	0	8	0	6	2	12	0	0	7	0	1	0	17	0	2	0	2	0	0	7	9	0	0	4	0	2	0	16	0
ASV_230	1	0	0	1	3	0	0	3	3	5	5	5	28	1	0	1	0	1	2	9	3	0	3	0	0	0	3	1	0	1	15	28	0	2	0	0	0	5	7	0	39	59	4	0	4	1	1	0	21
ASV_70	3	58	45	43	0	0	32	3	3	13	0	1	0	20	43	0	42	74	773	77	0	59	0	961	56	9	2	0	87	9	20	0	24	0	58	71	31	0	0	4	25	0	0	10	0	46	145	33	0
ASV_861	0	0	0	1	1	0	3	0	0	0	1	1	0	19	0	0	1	4	0	0	2	0	3	0	0	0	0	0	0	0	0	0	0	0	0	0	0	0	0	1	0	0	0	2	1	0	1	0	0
ASV_562	0	2	0	2	0	36	5	0	0	0	0	0	0	0	2	1	5	0	1	6	1	0	0	0	3	1	0	3	0	0	0	1	0	0	0	1	0	0	4	0	0	0	0	5	0	9	3	9	23
ASV_293	0	0	0	0	0	0	1	0	0	0	9	0	13	0	0	0	0	4	0	0	14	0	18	1	3	0	216	0	0	0	0	2	0	15	0	2	0	5	0	0	0	0	0	0	9	0	0	0	0
ASV_967	0	2	0	1	0	2	0	0	0	0	0	0	0	0	3	0	51	4	0	0	0	3	0	2	1	3	0	1	0	0	0	0	2	0	3	0	2	0	0	0	0	0	0	1	0	1	0	4	0
ASV_1654	0	0	0	0	0	0	0	0	2	8	3	0	0	0	0	0	0	2	0	0	1	0	4	1	0	0	0	0	0	0	0	0	0	0	0	0	0	0	0	0	0	0	0	0	1	0	0	0	0
ASV_1030	8	2	10	0	0	0	4	1	0	4	0	6	0	2	0	1	1	4	0	1	0	0	0	0	9	4	0	0	3	0	0	0	0	0	1	0	1	0	0	5	0	0	0	0	0	0	0	0	0
ASV_1078	2	0	0	0	1	4	1	0	0	1	2	1	0	1	0	1	8	0	3	4	0	0	2	0	0	2	0	2	0	0	0	0	0	1	2	0	0	2	26	0	40	3	0	1	7	1	0	0	0
ASV_1403	0	0	0	2	0	0	0	0	0	0	0	0	0	0	0	0	3	0	0	7	0	1	0	20	0	3	0	0	0	0	0	0	6	0	9	0	0	0	0	0	0	0	0	0	0	2	0	0	0
ASV_1469	0	2	0	2	0	0	0	1	0	0	0	2	0	0	1	0	2	0	0	0	0	8	0	1	0	0	0	0	0	1	0	0	11	0	2	0	0	0	0	0	18	0	0	0	0	2	0	1	0
ASV_374	1	4	3	5	0	6	0	3	7	18	24	3	0	3	2	5	38	0	1	27	1	2	4	5	0	1	2	5	0	4	18	2	10	1	2	0	2	3	3	0	49	12	1	1	4	6	0	0	0
ASV_487	1	0	0	1	4	3	0	0	1	3	2	0	4	0	1	8	0	1	2	15	0	2	3	3	0	0	0	0	1	1	1	0	5	2	3	0	0	2	0	0	24	4	0	0	63	5	0	0	6
ASV_502	1	0	0	0	1	0	1	1	0	3	0	0	0	2	0	2	6	0	3	0	1	1	1	1	0	0	1	2	4	1	1	0	23	1	8	0	0	1	11	0	43	2	0	11	5	11	0	4	14
ASV_754	0	6	4	9	0	0	1	0	2	0	0	0	0	0	7	0	3	0	1	0	0	0	0	5	0	2	0	2	1	0	0	0	3	0	6	1	0	0	0	0	0	0	0	1	0	11	0	4	0
ASV_815	0	1	6	2	0	0	0	1	0	0	0	2	0	1	1	1	0	4	0	0	0	12	0	4	0	2	0	1	1	0	0	0	20	0	8	1	0	0	0	0	6	0	0	2	0	5	1	2	0
ASV_1085	0	0	0	0	2	3	0	2	1	3	0	0	0	0	2	0	13	1	0	1	0	5	2	0	0	3	1	3	0	0	0	0	11	0	3	0	3	0	2	1	2	0	0	1	1	17	0	0	2
ASV_1160	0	0	0	0	0	0	0	0	1	1	0	0	0	0	0	0	2	0	0	0	1	0	0	0	0	0	0	0	0	0	3	2	11	1	4	0	0	0	7	1	0	4	0	5	3	1	0	1	0
ASV_1562	0	2	0	1	0	0	0	0	2	0	0	0	0	0	0	2	2	0	0	2	0	0	3	2	0	3	0	0	1	1	2	0	0	0	1	0	0	0	0	0	1	1	0	0	0	4	0	7	0
ASV_524	0	0	1	13	2	8	0	2	0	1	0	1	0	0	3	3	50	0	4	2	0	7	0	4	2	6	0	10	3	1	0	0	20	0	13	2	1	0	3	0	25	0	0	0	0	4	2	3	0
ASV_533	0	8	5	6	0	0	1	1	0	4	0	4	0	2	1	1	15	5	1	6	0	5	0	12	0	7	0	1	11	2	160	0	30	0	1	0	1	0	0	5	5	43	0	0	1	4	0	4	0
ASV_548	0	2	2	4	0	0	4	0	2	2	0	1	0	0	2	0	3	7	0	19	2	4	8	5	8	2	0	0	4	0	11	2	13	0	6	1	0	0	2	1	15	6	3	0	4	6	0	9	0
ASV_736	0	1	0	0	1	2	0	0	0	1	0	1	0	0	0	0	18	0	0	2	0	1	1	1	0	1	2	18	1	0	12	0	27	3	3	0	1	7	31	2	57	38	0	3	45	2	0	3	7
ASV_792	0	2	9	0	2	1	1	0	0	2	0	0	0	0	0	6	29	0	0	8	0	0	0	4	1	1	0	0	0	0	0	0	0	0	1	0	0	0	0	1	0	0	0	0	0	2	1	1	0
ASV_937	1	0	0	0	2	2	0	0	4	0	0	2	1	0	0	6	15	0	0	2	0	3	11	1	0	0	0	3	0	1	1	0	34	3	0	0	0	0	4	0	1	3	0	3	2	3	0	0	0
ASV_184	4	5	0	2	0	1	0	0	8	187	50	18	20	0	2	20	59	0	6	10	20	0	25	2	0	1	0	0	0	0	5	9	5	4	1	0	0	0	0	0	0	5	5	5	2	0	0	10	0
ASV_124	230	1	0	0	131	153	0	1	0	12	122	13	3	0	0	32	18	0	0	1	13	8	15	1	0	0	0	50	0	0	0	27	11	2	0	0	0	2	15	0	0	0	6	8	3	1	0	0	0
ASV_160	41	4	1	1	29	85	10	1	15	115	51	110	19	0	0	41	15	5	1	8	10	12	14	1	13	0	1	29	3	0	9	6	2	11	1	0	1	2	10	1	0	7	0	2	5	0	1	4	1
ASV_194	11	39	1	13	1	2	0	0	12	1	6	49	0	2	5	2	9	4	4	0	1	2	0	1	11	2	0	0	4	0	0	0	0	0	4	0	8	0	0	2	0	1	0	1	0	1	5	19	0
ASV_244	0	38	2	14	0	0	10	0	11	15	23	34	10	0	5	2	3	16	7	24	3	1	4	25	5	4	0	0	1	0	102	15	0	7	22	3	2	0	0	4	3	4	3	0	16	8	6	3	1
ASV_422	0	9	4	3	0	0	0	0	8	0	0	52	0	3	1	0	17	6	3	3	4	2	0	1	11	4	0	1	0	0	6	3	0	1	8	4	0	0	2	0	1	1	1	1	0	0	4	6	0
ASV_465	0	10	1	11	0	0	4	2	2	0	0	2	0	5	3	0	21	3	25	5	0	4	1	2	1	6	2	1	2	0	7	0	13	1	52	1	1	4	1	3	0	0	1	6	9	6	2	10	0
ASV_527	1	7	0	4	2	1	0	0	0	12	4	8	3	0	1	6	0	1	0	1	2	0	1	0	1	1	1	0	2	0	1	3	0	1	0	0	0	0	0	0	0	1	1	0	6	0	1	4	2
ASV_740	0	3	0	0	0	0	0	0	1	2	2	7	8	0	0	0	0	0	0	1	0	0	8	0	0	0	0	0	0	0	0	1	0	2	9	0	1	2	0	0	0	0	2	0	8	1	0	2	0
ASV_295	4	9	5	48	4	3	4	1	6	21	1	20	0	2	2	8	1	7	4	33	0	18	0	8	2	1	0	0	0	0	5	0	8	1	15	1	1	0	2	3	2	1	0	1	1	2	6	1	0
ASV_329	16	7	0	14	74	17	2	0	3	54	119	48	6	0	9	3	6	1	5	12	3	2	8	6	0	5	0	5	0	0	12	3	2	4	15	0	0	0	8	0	2	4	1	2	6	2	0	1	1
ASV_538	2	0	3	8	2	20	3	1	0	0	0	0	0	2	5	0	5	2	0	0	1	2	0	8	2	1	0	8	0	0	0	0	1	0	0	0	2	0	6	0	0	0	0	1	0	0	0	3	0
ASV_540	0	4	1	2	0	6	0	0	0	0	5	1	9	0	1	9	2	0	0	0	4	0	2	1	0	0	1	3	0	0	0	3	0	2	2	0	0	2	1	0	0	0	3	0	3	1	0	2	5
ASV_704	18	2	0	2	5	11	0	0	0	0	0	8	4	0	0	1	1	0	1	0	2	0	3	0	0	1	0	7	0	0	0	0	0	1	4	0	0	1	1	0	0	0	0	1	2	1	0	0	2
ASV_992	0	8	0	4	0	0	0	0	1	3	1	8	0	0	0	0	0	0	0	19	0	0	0	0	0	0	0	0	0	0	6	1	0	1	4	0	1	0	0	1	0	2	0	0	0	2	0	0	0
ASV_318	0	14	2	18	0	0	0	2	2	0	0	0	1	0	22	0	4	2	3	5	1	10	0	45	2	19	0	2	1	5	0	0	1	0	56	0	2	0	0	0	1	0	1	1	0	23	0	5	0
ASV_690	0	0	2	4	0	0	0	0	0	0	0	0	0	0	64	0	0	0	0	0	0	6	0	3	1	130	0	0	0	0	0	0	0	0	2	1	5	0	0	0	0	0	0	0	0	0	0	11	0
ASV_865	0	6	0	0	0	0	0	0	4	0	0	4	0	0	1	0	2	0	0	4	0	3	0	5	0	1	0	0	0	5	0	0	0	0	13	0	4	1	0	0	0	0	0	0	0	5	0	0	0
ASV_1106	1	0	0	0	1	0	1	4	0	0	0	0	0	0	0	4	25	1	18	0	0	22	2	0	0	0	0	6	0	3	0	0	3	0	3	0	0	1	1	1	0	0	0	1	0	1	0	0	1
ASV_130	4	20	8	54	0	0	4	0	9	1	8	40	15	1	105	0	2	10	14	25	12	2	27	28	8	108	2	4	0	0	1	4	28	19	182	1	34	1	0	6	0	1	1	2	17	289	3	28	0
ASV_659	0	5	5	8	0	0	0	0	0	0	1	0	1	3	3	0	0	1	1	0	0	0	1	12	0	6	0	4	0	0	0	1	2	0	13	2	0	0	0	1	0	0	0	0	0	7	0	5	0
ASV_1422	0	1	0	1	0	1	0	0	0	0	0	1	0	0	1	0	0	1	0	0	0	0	0	3	1	1	0	12	0	0	0	0	0	0	5	0	4	1	0	0	0	0	0	0	0	5	0	0	0
ASV_238	2	0	36	3	2	4	15	6	0	0	5	1	8	32	1	2	12	42	62	0	0	15	107	10	8	4	1	44	43	17	0	0	20	29	4	2	1	0	3	40	12	0	0	10	11	2	2	0	1
ASV_36	12	18	44	20	30	11	60	1	3	1	14	10	111	75	18	102	9	414	7	1	50	13	1023	6	6	19	206	202	233	25	8	5	43	736	47	1	7	451	146	816	114	2	3	10	1073	144	24	16	1322
ASV_685	1	0	1	0	0	0	1	0	0	0	1	0	4	5	0	1	2	12	11	0	0	0	19	4	0	0	0	9	5	3	0	0	1	6	1	0	0	1	1	5	0	0	0	1	7	0	0	0	2
ASV_898	0	0	0	0	0	1	1	0	0	0	0	1	0	5	0	0	6	2	0	0	0	0	0	0	0	0	0	10	3	0	0	0	0	1	1	0	0	0	8	6	4	0	0	0	3	2	0	0	5
ASV_395	0	2	1	0	0	1	3	0	0	0	9	2	8	0	0	2	0	9	5	0	12	0	30	27	0	0	1	4	2	53	1	2	0	31	2	0	0	6	0	11	5	0	0	0	12	0	1	0	3
ASV_135	4	23	2	8	4	5	1	2	25	2	12	5	52	0	11	11	11	0	18	8	8	3	224	32	9	9	19	192	13	187	2	72	7	97	61	4	4	84	9	1	2	0	104	0	387	54	12	10	30
ASV_347	0	1	0	1	2	2	0	0	0	2	0	0	18	0	0	5	9	0	2	5	0	1	36	3	0	1	6	41	0	95	5	12	2	33	6	0	1	20	42	2	29	8	16	0	110	6	2	0	14
ASV_362	0	10	0	6	4	1	0	0	0	0	8	0	10	0	0	10	1	0	0	0	5	0	186	0	0	1	21	3	1	0	2	0	0	66	42	0	1	26	1	0	58	0	0	0	26	7	0	79	24
ASV_143	3	34	7	21	6	20	0	0	37	108	238	78	11	0	1	243	38	0	2	79	2	0	17	41	0	3	0	8	0	0	8	5	1	2	21	0	4	0	2	0	0	7	3	1	3	10	0	4	0
ASV_599	0	6	0	12	0	0	0	0	1	0	0	0	0	0	1	0	0	3	0	4	0	0	0	54	0	18	0	0	1	0	0	0	2	0	27	0	0	0	0	0	0	3	0	0	0	3	0	3	0
ASV_67	60	71	79	204	9	20	19	1	40	124	266	74	22	5	25	209	319	28	21	130	4	11	22	296	13	134	2	13	10	0	4	8	15	6	113	1	16	1	8	17	1	5	0	13	13	85	5	29	1
ASV_675	1	0	0	0	1	15	1	0	0	0	2	1	0	0	0	1	7	0	0	0	2	0	1	3	0	0	0	9	0	0	0	2	0	0	0	0	0	0	1	0	0	1	1	0	0	0	0	0	0
ASV_69	23	31	28	123	8	25	7	1	104	33	292	69	14	7	35	127	172	21	23	457	7	3	10	210	5	210	1	6	2	2	12	10	2	4	118	0	7	2	5	2	0	3	5	7	8	32	1	29	0
ASV_73	10	59	79	89	1	7	13	5	99	70	34	78	7	6	43	17	158	82	42	389	0	35	1	225	6	174	2	13	8	1	30	1	84	0	198	0	11	0	1	31	2	10	1	4	4	93	5	35	0
ASV_82	28	42	60	253	2	18	25	3	26	8	8	20	7	10	43	9	155	43	20	167	0	68	3	327	11	330	0	10	25	1	24	1	94	1	98	3	12	0	5	22	0	9	5	13	4	58	3	28	0
ASV_845	0	0	0	0	0	0	0	0	1	1	2	3	1	0	0	0	0	0	0	1	1	0	0	1	0	0	0	1	1	0	5	0	0	0	1	0	0	0	2	0	0	1	1	0	10	2	0	0	0
ASV_613	0	13	0	3	0	0	0	0	23	74	17	1	8	0	0	0	0	0	0	3	5	0	4	0	0	0	0	0	0	0	14	3	0	3	2	0	1	0	0	0	0	5	2	0	4	0	0	0	0
ASV_673	15	7	5	100	6	0	4	0	1	34	10	0	0	0	2	2	0	1	1	0	0	1	4	1	3	1	0	0	0	0	2	2	1	0	9	2	1	0	1	0	0	0	0	0	1	3	0	3	0
ASV_873	2	1	0	1	14	16	0	1	0	18	39	1	1	0	0	6	1	0	1	0	2	0	2	0	0	0	0	0	0	0	0	3	0	2	2	0	0	0	5	0	0	0	0	0	12	0	0	0	0
ASV_1113	0	0	0	0	2	2	0	1	0	0	2	0	0	0	2	0	2	0	0	1	0	0	2	0	2	2	0	0	1	0	3	0	1	1	1	0	0	10	0	0	7	5	0	0	10	0	0	2	6
ASV_1183	0	2	0	2	0	0	0	0	0	0	2	0	2	0	1	0	0	0	3	1	2	0	8	1	0	1	0	0	0	1	0	4	4	1	19	0	1	0	0	0	0	0	15	0	2	14	0	0	0
ASV_2	45	174	408	289	607	146	492	78	194	245	487	692	4664	295	234	1214	198	949	4406	140	3557	750	1403	538	625	327	5977	6816	493	4659	161	408	721	1297	140	233	219	668	405	409	2819	173	800	209	922	288	505	590	731
ASV_312	0	23	6	59	0	0	11	2	28	3	0	5	0	1	16	0	4	12	12	31	0	0	1	47	5	69	0	0	5	0	13	0	1	0	4	6	1	0	4	3	2	3	0	0	0	4	3	4	0
ASV_202	45	22	5	15	56	37	8	0	24	66	38	57	15	5	3	14	5	7	33	18	19	2	8	6	5	2	1	8	2	0	12	19	5	12	0	3	5	1	9	3	0	3	25	6	13	2	2	6	7
ASV_437	53	0	2	0	80	78	0	1	0	1	0	3	1	2	0	2	15	1	0	0	0	3	0	0	2	0	0	8	0	0	0	0	1	2	0	0	0	0	5	0	0	0	0	4	1	0	0	0	0
ASV_647	0	12	0	2	0	0	0	0	5	2	6	12	2	0	0	3	0	0	0	9	6	0	2	0	0	0	0	0	2	0	6	4	0	1	1	0	1	0	1	0	0	2	3	0	3	0	0	1	1
ASV_96	43	14	95	212	32	29	8	1	14	113	523	33	25	7	6	194	147	13	19	22	7	3	34	59	6	43	0	17	2	0	0	15	3	12	27	2	1	0	6	4	0	1	3	3	12	15	3	16	0
ASV_224	6	10	7	42	0	1	7	0	16	9	1	7	1	0	44	0	34	6	6	54	0	24	0	83	4	63	0	1	8	1	32	1	20	0	31	2	6	1	4	4	1	5	0	4	0	9	0	17	0
ASV_779	0	1	0	0	0	0	0	0	2	0	1	1	0	0	0	0	7	1	2	4	0	0	0	5	0	1	0	0	0	0	1	0	1	0	11	0	0	0	0	2	0	0	0	1	0	20	1	3	0
ASV_1205	0	5	0	0	0	0	1	0	0	0	0	0	0	0	1	2	0	8	0	0	0	0	1	4	0	0	0	0	0	2	1	0	0	0	2	0	3	3	1	0	0	0	0	0	0	0	1	2	1
ASV_1006	0	0	0	0	5	0	0	0	0	0	0	0	4	0	0	1	0	0	0	0	0	0	0	0	0	0	3	3	0	0	0	1	0	0	0	0	0	0	6	0	0	0	1	0	1	0	0	0	5
ASV_289	0	0	2	2	5	13	1	0	0	2	0	0	7	0	0	7	3	0	5	1	4	2	5	0	3	0	205	35	2	20	7	3	3	4	0	1	0	12	5	0	7	1	1	1	9	1	3	5	19
ASV_404	0	2	0	0	4	1	0	0	0	0	4	0	17	0	0	2	3	0	0	6	19	0	15	0	0	0	29	7	0	0	0	5	0	16	0	0	0	5	5	0	0	1	1	0	34	0	0	1	8
ASV_85	0	1	1	0	21	7	0	3	1	11	12	6	73	3	5	20	6	0	10	9	24	1	50	8	5	3	419	73	3	46	18	68	15	50	0	1	1	112	29	0	429	5	12	3	55	4	1	36	143
ASV_988	0	0	0	0	0	10	0	1	0	4	3	0	2	0	0	1	0	0	1	6	1	0	2	0	0	0	10	8	0	0	1	4	0	4	0	0	0	2	1	0	0	1	1	0	11	0	0	0	1
ASV_243	0	3	27	6	0	1	41	0	0	0	0	5	0	26	3	0	3	26	1	0	1	12	4	29	51	5	0	0	118	5	1	1	49	1	6	82	6	1	2	67	1	0	0	2	0	11	95	5	0
ASV_1056	0	4	0	1	0	0	1	0	0	0	0	0	0	0	4	0	4	0	2	0	0	1	1	3	0	1	0	0	0	0	0	0	0	0	7	0	0	0	0	0	0	0	0	1	0	3	0	2	0
ASV_179	1	18	0	9	0	0	0	0	17	98	7	69	7	0	2	1	6	0	5	182	6	0	7	27	0	22	0	22	1	0	13	5	0	2	14	0	4	0	1	0	0	6	0	1	4	13	0	4	0
ASV_458	0	1	1	1	0	1	0	0	0	0	0	0	1	1	0	0	1	1	0	2	1	0	0	1	18	0	0	11	245	0	4	1	2	1	13	3	0	0	3	16	2	24	2	0	17	4	13	0	1
ASV_505	0	3	0	0	0	0	1	0	0	0	0	0	4	0	2	0	0	0	0	3	0	0	5	1	0	0	0	0	13	0	33	4	0	3	8	0	1	0	3	1	0	3	0	0	4	10	0	1	0
ASV_5546	0	1	0	0	0	0	0	1	1	0	1	0	0	0	0	1	3	0	0	0	0	1	1	0	0	0	0	2	4	0	0	0	1	0	0	0	0	0	0	0	0	1	0	0	1	3	0	0	0
ASV_585	0	1	0	0	0	0	0	0	23	2	0	0	0	0	0	0	0	4	0	0	0	0	0	13	0	0	0	0	0	0	2	0	0	0	21	0	1	0	0	4	0	0	1	0	0	12	0	2	0
ASV_760	0	3	0	1	0	0	1	0	0	0	0	0	0	1	1	1	0	5	0	0	4	3	7	0	0	0	0	10	2	3	0	0	1	5	4	0	0	8	5	10	2	0	0	0	1	9	0	2	23
ASV_767	0	2	0	1	1	1	0	0	0	0	3	7	6	0	1	1	12	0	0	2	1	1	9	1	0	1	0	2	0	0	0	3	0	6	1	0	0	2	0	0	0	1	1	3	18	6	0	1	4
ASV_887	0	1	0	2	1	0	1	0	0	0	0	0	1	3	3	1	0	7	0	0	0	8	3	3	0	2	1	7	4	5	0	0	3	1	2	0	0	10	0	2	5	0	0	0	1	5	2	0	7
ASV_445	0	5	0	2	0	0	0	0	0	2	0	5	0	0	3	1	0	0	0	1	0	0	2	2	0	4	0	0	0	0	2	0	0	2	0	0	1	1	0	0	0	0	0	0	14	0	0	0	0
ASV_120	10	0	0	1	1	0	1	5	1	0	7	2	39	1	4	3	12	0	13	11	33	5	62	5	0	1	0	2	0	2	0	0	0	34	10	0	0	2	1	0	0	0	5	1	34	4	0	0	1
ASV_13	17	1	6	0	114	43	0	493	5	83	868	8	266	2	1	277	112	1	116	16	140	30	325	6	0	3	13	652	0	9	6	37	18	172	1	0	0	20	20	0	11	7	32	8	163	0	0	1	45
ASV_1373	0	0	0	0	0	0	0	0	2	0	2	0	1	0	0	1	0	0	0	0	0	0	0	0	0	0	0	1	0	3	2	1	0	0	0	0	0	0	0	0	0	0	0	0	0	1	0	0	0
ASV_1483	0	0	0	0	0	1	0	0	0	1	5	0	1	0	2	1	1	0	0	0	1	0	0	0	0	0	0	3	0	1	0	1	1	0	0	0	0	0	0	1	0	0	1	0	1	5	0	0	0
ASV_1493	0	0	0	0	0	0	0	0	0	1	1	7	24	0	0	0	0	0	0	2	2	0	2	1	0	0	0	0	0	16	0	9	3	1	1	0	0	0	0	0	0	0	0	0	2	2	0	1	0
ASV_1637	0	2	0	0	0	0	0	0	2	1	0	3	2	0	0	0	1	0	0	3	1	0	2	0	0	0	0	0	0	0	2	1	0	1	0	0	0	0	0	0	0	1	0	0	0	3	0	0	0
ASV_22	1	254	0	55	0	0	0	0	1065	62	46	153	2	0	42	1	10	0	0	67	40	0	21	333	0	96	0	1	0	6	23	211	0	23	1098	0	43	0	0	0	0	10	813	1	23	827	0	34	1
ASV_2414	0	0	0	0	0	0	0	0	0	0	5	0	6	0	0	0	0	0	0	1	2	0	7	0	0	0	0	0	1	0	0	0	2	4	1	0	0	0	0	2	0	0	0	0	2	0	0	0	0
ASV_26	4	42	0	17	10	16	0	69	38	118	65	457	2150	0	22	34	165	7	58	431	144	89	119	216	0	27	18	154	5	1704	81	251	92	93	232	0	15	2	3	5	106	77	24	1	133	427	0	39	26
ASV_4281	0	0	0	0	0	0	0	0	0	0	5	0	12	0	0	3	0	0	4	1	5	1	17	0	0	0	0	0	0	0	0	1	0	12	0	0	1	0	0	1	0	0	1	0	5	1	0	1	2
ASV_578	4	3	3	0	0	0	4	2	0	1	3	6	1	0	1	5	13	0	3	16	0	0	1	0	0	0	0	44	0	6	0	4	2	0	0	0	0	1	0	0	0	3	3	0	10	4	1	0	0
ASV_6	968	764	150	367	107	282	55	3334	564	2093	141	294	184	31	262	409	2851	71	188	2100	78	1694	106	1782	98	679	8	916	67	2178	212	104	928	60	1582	7	182	24	88	53	101	87	12	43	82	1141	5	367	48
ASV_616	0	0	0	4	0	0	0	0	0	0	0	0	0	0	4	0	9	1	1	0	1	17	0	11	0	67	3	3	2	3	0	0	4	1	4	0	0	0	0	0	0	0	0	0	0	0	1	2	0
ASV_687	0	0	0	3	0	0	0	0	0	0	0	0	0	0	3	0	2	1	2	0	0	10	0	5	0	66	0	9	4	5	0	0	4	1	5	0	0	0	0	1	0	0	0	2	0	0	0	2	0
ASV_689	0	4	0	1	0	0	0	0	3	3	2	16	4	0	0	1	1	0	0	18	2	12	5	0	0	1	0	0	4	0	1	8	1	5	6	0	0	0	0	0	0	0	2	0	2	11	0	1	0
ASV_711	0	0	0	0	0	0	0	0	0	0	0	2	46	0	0	0	2	0	0	1	1	0	2	10	0	1	0	1	0	18	0	6	0	2	1	0	0	0	0	0	0	2	0	0	4	10	0	1	0
ASV_53	3	7	4	7	24	12	7	3	10	2	84	33	174	4	28	62	37	9	23	39	179	12	297	17	10	27	31	104	4	10	4	7	11	200	12	0	2	25	24	2	1	2	15	1	180	52	5	21	32
ASV_2103	0	0	0	0	0	1	0	0	0	0	0	0	0	0	0	0	1	1	0	1	0	0	0	0	0	1	0	2	1	0	0	2	0	0	0	1	0	1	0	0	0	0	0	1	0	0	0	0	0
ASV_1570	0	1	4	1	0	0	0	0	0	0	0	0	0	0	3	0	3	0	0	0	0	2	3	2	2	2	0	0	0	0	0	0	4	0	2	0	0	3	0	0	2	0	0	0	0	1	0	2	2
ASV_361	0	1	0	21	0	0	3	0	0	0	0	1	0	5	9	3	19	9	9	2	0	38	1	24	2	27	1	2	3	0	2	0	45	0	16	1	1	0	1	6	1	0	0	11	0	24	1	8	1
ASV_81	4	2	16	0	7	35	3	0	3	8	43	4	7	4	2	52	66	1	0	8	19	0	21	1	3	1	7	23	0	0	2	15	3	8	8	1	3	99	32	1	31	2	6	2	58	37	1	3	84
ASV_854	0	1	2	12	0	2	4	0	0	0	0	2	0	0	1	0	0	3	3	3	0	0	0	0	8	3	0	0	1	0	0	0	0	0	5	2	0	0	0	0	0	0	0	0	0	0	4	0	0
ASV_1197	0	0	0	1	0	0	0	1	0	0	0	1	0	0	1	0	12	0	0	2	0	1	0	5	0	31	0	5	0	0	2	0	0	1	0	0	2	0	0	0	0	0	0	0	0	2	0	2	0
ASV_848	0	0	0	2	0	0	0	0	0	0	1	0	0	0	3	0	0	0	0	10	1	0	6	4	0	2	0	0	0	0	5	3	0	4	8	0	2	0	1	2	0	23	0	0	3	9	0	1	1
ASV_965	0	5	0	0	0	0	1	0	3	2	2	0	0	0	1	2	4	2	2	1	1	2	0	2	0	1	0	0	0	0	0	1	0	0	0	0	0	0	0	0	0	2	0	0	1	2	0	1	0
ASV_1664	0	0	0	0	0	0	0	0	0	1	0	1	0	0	0	0	2	1	0	1	0	0	0	1	0	0	0	0	0	0	7	0	0	0	0	0	0	0	2	0	1	5	0	0	4	0	0	0	0
ASV_1942	0	0	0	1	0	0	0	0	0	3	0	0	0	0	0	0	3	0	0	3	0	1	0	1	0	0	0	0	0	0	1	0	0	0	0	0	0	1	0	0	0	6	0	0	1	0	0	0	0
ASV_1386	0	0	0	2	1	0	0	0	0	5	3	2	0	0	0	0	1	0	0	0	1	1	0	0	0	0	1	1	0	0	16	0	4	0	0	0	0	0	0	0	2	7	0	5	1	0	0	0	0
ASV_1259	0	0	0	0	0	0	0	0	0	1	0	2	0	1	1	0	27	0	1	6	1	4	0	5	0	2	0	3	0	3	2	0	2	0	5	0	0	1	0	1	0	1	1	0	1	1	0	1	0
ASV_439	0	4	2	1	0	0	5	0	8	4	4	2	2	0	22	1	30	1	12	18	0	6	1	2	0	10	0	10	3	4	5	2	2	3	3	1	3	1	0	2	2	19	0	0	6	8	0	13	1
ASV_1236	0	0	0	1	0	0	0	0	0	0	0	0	0	0	2	0	30	0	1	0	0	0	0	5	0	2	0	3	0	0	0	0	4	0	0	0	1	0	1	0	0	0	0	0	0	4	0	0	0
ASV_429	0	10	7	6	0	1	1	1	1	1	1	1	0	0	6	1	18	7	0	3	0	3	5	83	2	8	0	0	1	6	3	0	14	1	77	0	0	0	0	6	0	1	0	5	0	45	0	11	0
ASV_709	0	0	0	0	2	1	0	0	3	2	3	3	1	0	0	0	1	0	0	8	2	0	1	0	0	0	1	3	2	1	8	1	0	1	0	0	0	5	9	0	2	19	1	0	5	3	1	0	10
ASV_367	41	4	0	10	6	1	0	3	20	18	4	23	3	0	1	2	2	0	4	5	1	0	0	17	0	0	0	2	0	0	1	1	7	2	4	0	0	0	0	0	0	2	0	8	1	0	1	0	0
ASV_158	0	0	3	1	4	3	8	0	0	0	0	0	12	40	0	3	1	26	6	1	0	0	30	2	1	0	11	14	11	3	11	0	0	33	0	0	0	146	220	22	11	0	2	0	219	2	0	1	162
ASV_17	29	5	0	1	70	216	0	5	5	4	10	34	14	2	6	162	394	0	7	48	3	3	94	5	0	3	16	62	1	4	23	9	3	74	19	0	3	621	7915	4	1304	3	8	0	578	39	0	1	1365
ASV_23	28	4	3	36	26	230	19	3	5	12	9	26	19	27	24	161	350	69	10	23	1	0	61	13	1	9	20	91	20	4	26	6	22	55	33	0	7	353	4769	92	714	2	30	0	378	94	9	8	928
ASV_530	0	0	0	1	0	2	1	2	0	0	0	0	2	1	1	2	14	1	1	66	0	16	1	8	0	2	1	4	7	0	17	1	41	1	3	1	1	1	0	1	7	24	0	10	7	5	0	4	1
ASV_2250	2	0	2	5	0	0	1	0	4	1	0	1	0	1	1	0	0	4	1	2	1	1	4	0	0	6	0	4	3	0	0	0	3	0	6	1	0	0	1	5	0	0	0	6	0	4	0	2	1
ASV_349	3	0	40	0	0	0	9	8	0	0	0	1	0	28	0	0	21	133	2	0	0	23	0	1	43	0	0	1	2	2	0	0	65	0	0	18	0	0	0	1	164	0	0	23	0	0	152	4	0
ASV_463	0	14	1	5	0	0	22	0	0	0	0	3	0	8	8	0	0	22	1	0	0	1	0	2	10	3	0	0	6	3	0	0	6	0	4	9	2	0	0	5	18	0	0	2	0	3	4	5	0
ASV_59	16	34	140	31	7	13	79	988	6	11	6	59	6	39	34	33	172	80	16	49	0	15	13	37	96	20	16	115	43	129	10	2	15	7	18	26	17	3	11	28	10	9	0	10	4	30	32	71	5
ASV_928	1	0	0	0	0	2	0	3	0	0	1	0	0	0	0	1	7	2	1	4	0	1	0	0	0	0	0	0	1	0	2	0	15	0	0	0	0	0	0	0	14	3	0	18	0	1	0	0	0
ASV_105	0	0	0	3	1	7	1	10	0	0	11	11	98	0	0	15	27	0	46	6	60	115	52	5	0	0	210	9	1	34	11	256	74	104	3	0	9	346	104	0	749	9	115	20	45	1	1	8	178
ASV_108	1	0	76	2	0	0	130	1	0	0	0	1	0	65	0	0	0	207	0	0	0	4	0	0	22	1	0	0	164	0	0	0	2	0	0	21	1	0	2	53	1	0	1	2	0	0	32	2	0
ASV_110	86	29	13	211	20	32	0	2	3	117	89	45	4	2	18	28	18	4	1	37	8	12	21	151	4	95	0	8	9	0	5	16	9	2	38	2	5	2	6	1	0	3	13	7	6	15	3	19	0
ASV_1103	0	2	0	0	0	1	0	1	1	0	0	0	0	1	0	0	11	2	8	2	0	1	0	3	0	0	0	0	0	0	0	0	5	0	1	0	0	0	0	0	1	0	0	0	1	0	4	1	0
ASV_111	0	0	0	0	4	0	2	0	0	0	69	0	67	0	0	0	0	12	0	1	115	0	2962	0	0	0	17	0	115	0	0	0	0	2202	0	0	0	28	3	7	0	0	18	0	79	0	0	0	1726
ASV_115	0	10	0	11	7	14	0	0	6	6	28	9	32	0	17	125	22	5	4	4	34	6	162	5	0	5	21	74	1	0	13	9	2	190	108	0	7	92	35	3	3	3	0	0	82	299	0	7	558
ASV_1189	0	0	0	10	0	0	1	0	0	0	0	0	0	1	0	0	0	0	0	0	0	2	0	2	2	0	0	0	0	0	0	0	3	0	1	0	1	0	0	0	0	0	0	0	0	1	0	7	0
ASV_1211	0	1	0	4	0	0	1	0	0	0	3	5	0	1	3	0	1	1	0	2	3	1	3	9	0	20	0	6	17	0	19	5	0	0	2	0	0	10	3	2	0	3	4	0	0	0	1	1	0
ASV_1216	0	3	0	0	0	0	0	0	2	0	0	0	2	0	0	0	2	0	0	2	0	0	0	0	0	0	0	0	3	0	9	6	0	1	1	0	0	1	0	0	0	0	5	0	1	0	2	0	0
ASV_125	0	0	27	2	0	0	8	0	0	0	0	1	0	16	29	0	0	18	0	0	0	1	0	0	121	2	0	0	6	0	0	0	0	0	0	37	3	0	0	5	0	0	0	11	0	0	133	6	0
ASV_1277	0	3	3	0	0	0	0	0	0	0	0	1	0	4	1	1	0	2	0	2	0	0	0	1	1	7	0	1	1	0	0	1	2	0	3	0	0	2	7	0	0	0	0	0	0	0	2	0	0
ASV_1283	0	2	0	0	0	0	0	0	1	0	0	5	0	0	1	1	0	3	0	4	0	0	0	25	0	0	0	0	2	0	0	0	0	0	1	0	1	0	0	0	0	0	1	0	0	0	0	0	0
ASV_1295	0	3	0	0	0	0	1	1	0	1	2	0	0	0	2	0	0	0	0	4	5	0	0	19	0	2	0	0	3	0	2	4	1	0	2	0	1	0	2	0	1	0	5	0	0	3	0	1	0
ASV_1329	0	3	0	0	0	0	0	0	0	1	1	0	0	0	0	0	0	0	0	0	0	0	0	1	0	1	0	0	0	0	0	2	0	0	5	0	0	6	0	0	1	5	2	0	2	0	0	0	2
ASV_1377	1	3	1	1	0	0	2	0	1	0	0	0	0	2	1	0	1	0	2	0	0	2	2	3	0	1	0	3	2	0	19	1	0	1	0	0	0	1	0	0	0	5	0	1	1	0	0	1	0
ASV_1391	0	2	0	0	0	0	0	0	1	0	0	7	0	0	0	1	0	0	0	0	0	0	0	7	0	1	0	0	1	0	1	0	0	0	5	0	0	0	0	0	0	3	1	0	0	2	0	0	0
ASV_14	15	17	719	141	5	2	886	7	15	4	12	54	66	459	73	24	23	871	92	12	14	299	62	37	903	55	31	18	1352	52	48	113	232	39	30	1126	264	50	17	239	358	40	78	91	44	34	1284	106	79
ASV_145	1	72	97	76	0	1	7	4	42	14	0	32	0	12	104	0	13	6	5	116	1	77	0	117	7	23	0	0	23	2	156	1	61	0	21	10	18	0	0	4	16	35	1	2	0	21	14	33	6
ASV_149	0	126	18	83	5	2	12	0	13	4	17	38	8	2	31	13	5	7	22	67	8	9	3	141	3	32	0	0	4	1	19	15	10	4	54	0	8	0	0	3	0	6	8	2	0	30	2	6	0
ASV_150	0	12	0	0	8	10	0	1	0	555	192	20	7	0	0	20	5	0	0	8	21	1	34	4	0	0	4	7	0	0	19	19	0	2	8	0	0	2	2	0	3	7	37	0	10	3	0	2	1
ASV_1567	0	0	1	2	1	1	0	0	0	0	2	0	0	0	0	2	2	0	1	0	1	0	0	2	0	0	1	0	0	0	0	0	0	0	1	0	0	1	0	0	1	1	0	0	0	0	0	2	0
ASV_1595	1	23	0	17	3	0	0	0	1	2	5	4	2	1	8	1	13	0	11	5	4	1	0	21	0	36	2	6	0	0	0	2	1	2	22	0	1	2	3	1	5	5	1	1	1	3	0	0	6
ASV_1667	0	0	0	0	0	1	0	0	0	0	0	0	1	0	3	0	0	0	1	1	0	0	0	9	0	1	0	0	5	0	6	0	0	0	3	0	0	0	0	0	0	1	1	0	0	1	0	1	0
ASV_169	19	0	0	28	1	0	12	13	2	1	0	25	0	0	74	0	1	17	4	8	0	1	0	6	28	3	0	0	11	259	3	0	195	1	6	5	703	0	1	25	8	1	0	2	0	0	3	161	0
ASV_1733	0	2	0	0	0	0	0	0	0	0	0	0	0	0	0	0	0	1	2	1	0	2	0	1	0	0	0	0	0	0	0	0	4	0	12	0	1	0	0	1	0	0	0	0	0	0	0	1	0
ASV_1799	0	4	0	0	0	2	0	0	0	0	1	0	0	0	4	1	0	0	1	1	1	0	2	1	0	0	0	0	0	0	0	0	1	0	3	0	0	0	0	0	5	0	1	0	0	0	0	0	0
ASV_180	0	0	12	4	0	0	4	0	0	0	0	0	0	7	22	0	0	9	0	0	0	1	0	0	80	1	0	0	3	0	0	0	0	0	0	29	0	0	0	6	0	0	0	8	0	0	88	2	0
ASV_187	0	7	0	2	1	6	1	2	0	0	6	29	1	0	3	13	5	0	8	17	2	0	8	11	2	0	43	2	2	5	46	14	0	8	1	0	3	164	68	0	293	4	7	0	9	6	5	0	211
ASV_1906	0	1	0	0	0	0	2	0	1	0	0	0	0	2	0	3	3	2	1	3	0	0	0	4	2	0	0	0	0	0	1	0	0	2	7	0	0	0	0	0	0	0	0	0	0	0	2	0	0
ASV_192	1	1	0	1	15	17	1	3	1	0	3	0	1	0	1	12	33	0	3	1	4	0	19	0	0	2	10	79	2	0	55	1	0	33	5	0	1	336	1865	0	866	0	36	0	51	13	0	0	331
ASV_196	2	12	21	12	4	3	22	0	6	21	34	14	10	20	10	8	2	22	13	22	26	19	10	11	29	78	0	1	16	0	63	26	56	19	6	19	4	5	14	13	2	9	36	28	7	4	16	4	5
ASV_201	0	0	0	0	26	34	0	20	2	8	20	1	30	0	0	48	3	8	1	6	39	1	56	3	0	2	4	53	1	0	8	26	38	35	0	0	0	11	6	8	5	5	76	1	13	1	0	0	8
ASV_214	0	0	0	5	3	0	0	0	2	9	4	0	2	0	2	4	0	0	0	11	15	0	199	6	0	3	4	0	0	0	17	0	0	281	0	0	1	223	2	0	1	2	0	0	25	0	0	5	220
ASV_226	0	0	6	0	3	10	7	0	0	14	2	0	0	1	0	1	2	4	0	13	3	0	0	0	0	0	7	2	4	0	22	3	0	0	0	0	0	9	2	6	1	4	5	0	0	0	0	0	3
ASV_228	2	0	35	9	0	1	119	0	2	1	1	10	0	28	26	0	4	81	0	4	0	451	0	12	97	21	0	2	1	0	3	9	50	1	4	262	158	1	0	2	0	3	1	7	1	6	213	127	0
ASV_234	0	0	0	1	0	0	1	0	0	0	31	0	0	0	2	1	2	0	2	0	19	0	1	2	0	2	0	0	3	0	17	50	0	0	2	2	0	0	0	0	0	0	37	2	36	0	1	1	0
ASV_2512	0	3	0	0	0	0	0	0	0	0	1	0	0	0	3	0	0	0	0	2	1	0	0	2	0	1	0	0	1	0	1	0	1	0	1	0	0	0	0	0	0	0	0	0	1	1	0	1	0
ASV_261	0	8	0	7	0	0	1	0	10	0	1	0	3	2	9	0	0	4	0	5	4	0	0	21	0	8	0	0	2	0	7	7	1	1	39	3	3	2	0	1	0	1	3	1	12	88	0	1	1
ASV_268	0	3	7	25	0	2	6	1	0	0	1	0	1	3	35	1	2	7	3	0	3	2	5	19	9	750	4	0	6	0	0	0	0	2	4	4	5	0	0	0	1	1	1	0	0	0	4	23	0
ASV_2702	0	0	0	1	0	0	0	0	0	0	1	0	0	0	0	0	1	1	4	3	0	1	0	1	0	0	0	3	0	2	0	0	1	0	0	0	0	0	0	0	6	3	0	0	0	0	0	0	0
ASV_279	0	0	7	1	0	0	2	0	0	0	0	0	0	4	7	0	0	8	0	0	0	1	0	0	46	0	0	0	1	0	0	0	0	0	0	13	2	0	0	1	0	0	0	3	0	0	30	3	0
ASV_296	0	0	12	0	0	0	4	0	0	0	0	0	0	3	2	0	0	4	0	0	0	0	0	0	31	0	0	0	2	0	0	0	0	0	0	15	0	0	0	4	0	0	0	5	0	0	33	1	0
ASV_297	12	3	3	1	0	3	0	7	13	34	15	11	8	0	0	61	21	8	3	4	1	98	7	23	1	0	0	23	1	120	5	1	58	0	10	0	0	0	3	1	1	8	6	4	3	2	0	0	5
ASV_313	0	0	0	6	0	0	1	0	0	0	0	1	0	0	4	0	0	0	0	0	0	0	0	0	30	4	0	0	0	0	0	0	0	0	2	17	0	0	0	0	0	0	0	0	0	29	49	4	0
ASV_315	0	9	5	26	0	0	4	3	0	2	0	1	0	3	17	0	3	1	3	4	0	6	0	262	2	74	0	0	26	0	3	0	75	0	42	8	6	0	0	1	3	0	0	1	0	17	3	14	0
ASV_323	0	2	4	1	0	1	6	2	1	0	6	4	14	2	2	3	5	10	13	0	10	154	6	2	53	1	0	0	2	25	0	10	63	11	4	9	2	10	0	6	119	0	41	13	6	1	33	3	21
ASV_332	0	17	6	41	1	0	6	2	1	2	0	4	0	2	38	0	3	17	24	2	1	23	0	117	4	15	0	0	9	5	2	0	19	0	14	3	3	0	0	9	3	0	0	4	1	3	18	8	0
ASV_339	0	24	0	3	1	0	9	3	1	4	1	5	0	0	0	0	2	9	19	22	3	35	2	88	1	6	0	0	2	22	57	2	116	0	3	1	0	2	0	17	3	19	0	26	1	3	1	2	5
ASV_363	0	4	7	1	0	4	32	0	1	0	0	9	2	4	80	2	1	14	33	4	3	47	6	11	14	2	15	10	4	3	67	9	42	9	0	14	2	9	53	1	11	18	2	15	11	4	17	24	9
ASV_373	1	7	0	6	4	0	0	1	6	8	14	13	0	1	1	4	6	0	3	24	10	0	0	3	0	3	4	2	1	0	31	10	0	0	3	0	1	0	1	0	7	8	4	0	5	1	0	1	1
ASV_380	0	1	0	2	5	0	0	0	0	0	1	0	4	0	1	7	0	0	0	0	0	0	11	0	0	2	10	0	0	0	0	2	0	2	0	0	1	629	7	0	14	0	4	0	49	0	0	0	167
ASV_386	0	3	0	5	0	0	2	1	2	0	14	3	1	0	0	0	1	0	6	11	13	11	4	4	0	2	0	0	6	1	12	10	29	1	5	0	0	1	1	2	9	9	16	8	4	4	0	1	8
ASV_400	1	13	2	13	0	0	4	2	1	0	2	2	1	2	35	0	1	2	8	14	2	12	0	71	3	23	0	0	7	1	10	5	16	0	10	3	4	0	0	1	0	0	2	5	0	4	5	24	0
ASV_428	25	0	4	0	1	11	1	0	0	0	1	3	1	0	0	0	0	0	0	0	0	4	0	1	0	0	0	1	0	0	0	1	4	2	0	0	0	0	2	0	0	0	0	6	0	0	0	0	0
ASV_44	1	16	48	72	34	2	13	9	9	1	12	70	90	3	39	35	28	33	39	0	11	288	263	47	18	28	12	26	17	482	54	9	76	140	18	21	837	261	18	6	70	2	85	100	120	20	18	510	117
ASV_442	0	14	9	38	0	0	1	0	19	1	2	3	0	0	15	2	5	7	1	14	0	1	0	42	2	12	0	0	6	0	12	0	0	0	8	3	8	0	0	1	0	8	1	0	0	6	7	7	0
ASV_443	0	9	3	18	0	0	3	0	2	2	0	0	0	6	20	0	6	3	1	2	1	1	0	12	5	35	0	0	4	0	1	0	2	0	20	1	2	0	0	2	0	0	0	1	0	10	4	3	0
ASV_457	5	0	25	3	0	2	10	5	0	1	0	6	2	6	0	4	1	20	0	0	0	8	1	2	1	2	3	2	13	3	2	0	7	0	1	0	2	0	0	5	2	0	6	0	0	0	4	1	6
ASV_49	1	1	14	10	22	6	39	2	16	1	41	45	368	26	6	63	43	298	34	12	336	208	75	0	125	2	338	15	22	43	25	106	21	186	2	25	53	43	28	15	109	19	358	51	59	8	353	26	95
ASV_50	5	61	322	113	5	19	155	5	40	21	43	88	34	250	24	30	33	323	102	70	46	124	20	91	361	136	3	57	93	62	104	45	75	22	36	224	22	9	9	37	36	30	33	24	22	26	484	47	9
ASV_525	0	9	4	5	0	0	7	0	2	0	1	13	1	0	3	0	1	3	13	10	5	0	0	13	9	1	0	5	7	0	31	1	0	6	13	3	1	0	6	2	4	3	3	2	0	4	7	1	0
ASV_526	0	5	0	5	0	0	0	0	2	2	2	3	1	0	5	0	0	0	0	6	0	0	24	31	0	0	0	0	0	0	95	0	0	17	7	0	2	0	0	0	0	17	0	0	0	6	0	2	0
ASV_532	2	3	0	9	0	0	5	2	2	0	0	1	0	2	4	1	4	2	7	9	3	21	0	47	1	3	0	2	4	1	17	0	72	0	9	0	1	0	0	3	1	0	2	13	0	9	0	1	0
ASV_535	0	6	0	1	0	1	0	0	1	4	1	18	0	0	1	1	3	0	0	51	2	0	0	12	0	1	2	1	0	0	161	3	0	0	5	0	1	5	0	0	0	2	1	0	3	0	0	0	8
ASV_544	4	7	11	5	5	2	1	1	7	1	2	1	0	2	5	9	15	2	5	5	3	1	1	15	0	5	1	4	2	0	1	0	7	1	11	0	1	1	2	0	0	2	0	7	2	7	0	0	1
ASV_575	3	0	0	1	0	0	2	2	4	1	0	1	2	0	2	0	0	4	166	1	0	38	2	0	0	3	0	0	1	11	1	0	34	4	0	0	0	0	0	0	41	0	0	3	0	0	0	0	1
ASV_577	0	7	0	9	0	0	0	0	4	2	5	0	6	0	29	0	0	1	0	3	1	0	0	7	0	4	0	0	0	0	1	10	4	0	20	0	25	0	0	0	0	2	5	0	0	33	4	5	0
ASV_587	9	13	0	1	0	0	14	0	3	1	5	0	10	0	0	7	0	6	19	0	6	0	3	3	2	0	0	0	0	0	0	3	0	7	0	0	1	0	0	0	0	0	2	1	5	1	0	0	0
ASV_589	0	0	1	0	0	0	3	0	0	0	2	1	0	2	3	0	0	7	3	1	1	20	1	0	0	0	0	0	0	0	2	3	57	0	1	1	0	10	0	6	2	0	5	70	25	0	4	6	18
ASV_592	0	37	1	12	1	3	11	0	16	14	2	10	0	0	4	1	17	3	3	20	0	2	1	37	0	14	1	3	5	0	8	1	4	0	16	2	6	2	3	4	4	5	2	5	1	11	3	5	1
ASV_594	1	0	3	1	0	1	4	1	0	0	2	6	2	9	0	14	0	1	0	0	0	1	4	4	10	0	0	2	3	12	0	7	0	3	0	29	0	7	1	2	0	0	2	0	3	0	2	0	7
ASV_621	0	4	1	4	0	0	4	0	1	0	0	0	1	1	3	0	7	1	1	7	1	4	0	35	3	1	0	0	10	0	17	0	4	0	11	1	0	0	0	1	1	2	2	2	0	7	1	0	0
ASV_631	0	18	0	15	0	1	1	0	4	0	0	1	1	0	12	1	1	4	1	10	2	10	0	41	0	3	0	0	1	0	0	2	8	1	11	0	1	5	2	0	0	0	3	4	1	9	0	2	1
ASV_645	0	6	0	24	0	0	0	0	0	0	0	0	0	0	1	0	0	0	0	0	0	0	0	159	0	1	0	0	0	0	0	0	3	0	18	0	0	0	0	0	0	0	0	0	0	5	0	0	0
ASV_683	0	2	8	4	0	1	2	2	0	1	1	0	0	0	3	0	10	0	4	12	0	5	0	10	0	8	0	1	2	0	14	0	15	0	2	0	0	0	3	0	0	3	1	3	0	0	1	8	0
ASV_697	0	7	0	5	1	1	0	0	0	0	8	0	0	0	1	5	9	0	1	7	6	0	0	3	1	2	1	3	5	1	24	5	3	0	6	0	1	6	2	0	1	9	5	0	10	0	0	0	6
ASV_803	0	0	0	0	1	0	0	0	0	0	4	3	0	0	0	1	3	0	0	2	4	0	0	0	0	0	0	2	0	0	5	0	0	0	2	0	0	2	2	0	4	4	3	0	2	0	0	0	0
ASV_83	21	1	4	1	28	1	2	1	0	0	3	5	0	2	0	45	2	24	3	0	1	7	3	1	27	0	5	0	3	2	0	3	17	0	2	4	2	6	13	1	72	0	5	2	2	4	56	2	0
ASV_892	1	0	1	11	0	0	1	1	0	0	0	1	0	0	2	0	0	0	0	0	0	0	0	12	5	38	0	0	3	1	2	1	4	0	5	0	2	1	0	0	1	0	0	2	0	0	2	1	0
ASV_946	2	5	1	1	1	6	1	1	0	0	0	0	0	5	0	7	2	2	2	0	1	4	1	8	0	0	0	0	2	0	0	1	1	1	0	2	0	0	0	1	0	0	0	0	0	1	0	4	0
ASV_978	0	8	0	0	0	0	0	0	4	0	1	0	0	0	0	0	0	0	3	11	0	0	0	7	1	0	0	0	0	0	2	1	0	0	7	0	0	0	0	0	0	1	0	1	0	5	1	1	1
ASV_998	0	0	1	0	0	0	5	0	0	0	0	1	0	2	0	0	0	3	1	0	0	5	0	0	5	0	0	0	1	1	0	0	9	0	0	2	0	0	0	5	1	0	0	0	0	0	2	19	0
[truncated: 240 more columns]
