# Supplementary material for: Deciphering the key stressors shaping the relative success of core mixoplankton across spatiotemporal scales
Source: ISME Commun. 2025 Mar 26;5(1):ycaf053. doi: 10.1093/ismeco/ycaf053 (PMC12017963; doi:10.1093/ismeco/ycaf053)
Supplement: TableS2_ycaf053 [file tables2_ycaf053.xlsx]

## Sheet: Sheet1
TableS2 Environmental factors groups for variance decomposition analysis
Environmental factor	Group
NP ratio	Nutrient
TN
NO3-N
NH4-N
TP
PO4-P
Temperature	Physicochemistry
Salinity
Turbidity
Chlorophyll a
pH
DO
SS
Secchi
Longitude	Geography
Latitude
