# Supplementary material for: Deciphering the key stressors shaping the relative success of core mixoplankton across spatiotemporal scales
Source: ISME Commun. 2025 Mar 26;5(1):ycaf053. doi: 10.1093/ismeco/ycaf053 (PMC12017963; doi:10.1093/ismeco/ycaf053)
Supplement: TableS3_ycaf053_revised [file tables3_ycaf053_revised.xlsx]

## Sheet: Model_Summary
Abstract of Generalized Additive Mixed Model
Model	df	AIC
Base Model	9	586.388
Interaction Model 1$lme	12	587.641
Interaction Model 2$lme	14	578.022
Interaction Model 3$lme	16	574.82
Parametric coefficients	Estimate	Std_Error	t_value	p_value	Significance
Intercept	-2.08126	0.04225	-49.26	2e-16	***
Approximate significance of smooth terms	edf	Ref_df	F_value	p_value	Significance
s(Temperature_scaled)	1	1	39.666	2e-16	***
s(NO3_N_scaled)	1	1	0.164	0.685601
s(DO_scaled)	1	1	13.063	0.000366	***
te(Temperature_scaled, NO3_N_scaled)	1	1	5.109	0.024679	*
te(Temperature_scaled, DO_scaled)	4.114	17	2.338	2e-16	***
te(NO3_N_scaled, DO_scaled)	2.735	16	0.354	0.062631

## Sheet: Model_Info
Metric	Value
R-squared (adj)	0.493
Scale estimate	4.839e-06
Sample size	256
